# Supplementary material for: (Z)-4-Benzyl­idene-3-methyl­isoxazol-5(4H)-one
Source: Acta Crystallogr Sect E Struct Rep Online. 2012 Oct 10;68(Pt 11):o3091. doi: 10.1107/S1600536812041311 (PMC3515194; doi:10.1107/S1600536812041311)
Supplement: Supplementary file 1 [file e-68-o3091-sup1.cif]

##############################################################################
#                                                                            #
# This CIF contains the data in a paper accepted for publication in          #
# Acta Crystallographica Section E. It conforms to the requirements of       #
# Notes for Authors for Acta Crystallographica Section E, and has been       #
# peer reviewed under the auspices of the IUCr Commission on Journals.       #
#                                                                            #
# Full details of the Crystallographic Information File format               #
# are given in the paper "The Crystallographic Information File (CIF):       #
# a New Standard Archive File for Crystallography" by S. R. Hall, F. H.      #
# Allen and I. D. Brown [Acta Cryst. (1991), A47, 655-685].                  #
#                                                                            #
# The current version of the core CIF dictionary is obtainable from          #
# ftp://ftp.iucr.org/pub/cif_core.dic.                                       #
#                                                                            #
# Software is freely available for graphical display of the structure(s)     #
# in this CIF. For information consult the CIF software page                 #
# http://www.iucr.org/resources/cif/software.                                #
#                                                                            #
# This file may be used for bona fide research purposes within the           #
# scientific community so long as proper attribution is given to the journal # 
# article from which it was obtained.                                        #
#                                                                            #
##############################################################################
data_global
_audit_creation_method     'PLATON <TABLE ACC> option'
_journal_date_recd_electronic     2012-09-30
_journal_date_accepted     2012-10-02
_journal_name_full     'Acta Crystallographica, Section E'
_journal_year     2012
_journal_volume     68
_journal_issue     11
_journal_page_first     o3091
_journal_page_last     o3091
_journal_paper_category     QO
_journal_paper_doi     10.1107/S1600536812041311
_journal_coeditor_code     SJ5268
_publ_contact_author_name     'Dr. M. Mahendra'
_publ_contact_author_address
;
Department of Studies in Physics,
University of Mysore,
Mysore 570006,
Karnataka State,
India.
;
_publ_contact_author_email     mahendra@physics.uni-mysore.ac.in
_publ_contact_author_fax     ?
_publ_contact_author_phone        .91E-306
_publ_section_title
;
(<i>Z</i>)-4-Benzylidene-3-methylisoxazol-5(4<i>H</i>)-one
;
_publ_section_title_footnote     .
loop_
    _publ_author_name
    _publ_author_address
    'Chandra'
;
Department of Studies in Physics
Manasagangotri
University of Mysore
Mysore 570 006
India
;
    'Srikantamurthy, N.'
;Department of Chemistry
Yuvaraja's College
University of Mysore
Mysore 570 005
India
;
    'Jeyaseelan, S.'
; Department of Physics
St Philomena's College
Mysore
India
;
    'Umesha, K. B.'
;Department of Chemistry
Yuvaraja's College
University of Mysore
Mysore 570 005
India
;
    'Palani, K.'
;SER-CAT, APS
Argonne National Laboratory
Argonne, IL-60439
USA
;
    'Mahendra, M.'
;Department of Studies in Physics
Manasagangotri
University of Mysore
Mysore 570 006
India
;
_publ_section_synopsis     .
data_I
_chemical_name_systematic
;
(<i>Z</i>)-4-Benzylidene-3-methylisoxazol-5(4<i>H</i>)-one
;
_chemical_name_common     ?
_chemical_formula_moiety     'C11 H9 N O2'
_chemical_formula_sum     'C11 H9 N O2'
_chemical_formula_structural     ?
_chemical_formula_iupac     'C11 H9 N O2'
_chemical_formula_weight     187.19
_chemical_melting_point     ?
_symmetry_cell_setting     monoclinic
_symmetry_space_group_name_H-M     'P 21/n'
_symmetry_space_group_name_Hall     '-P 2yn'
loop_
    _symmetry_equiv_pos_site_id
    _symmetry_equiv_pos_as_xyz
    1 x,y,z
    2 1/2-x,1/2+y,1/2-z
    3 -x,-y,-z
    4 1/2+x,1/2-y,1/2+z
_cell_length_a     12.144(4)
_cell_length_b     6.734(2)
_cell_length_c     12.333(4)
_cell_angle_alpha     90
_cell_angle_beta     114.589(5)
_cell_angle_gamma     90
_cell_volume     917.1(5)
_cell_formula_units_Z     4
_cell_measurement_reflns_used     1610
_cell_measurement_theta_min     1.98
_cell_measurement_theta_max     24.99
_cell_measurement_temperature     293
_cell_special_details
;
;
_exptl_crystal_description     'block'
_exptl_crystal_colour     'yellow'
_exptl_crystal_size_max     0.30
_exptl_crystal_size_mid     0.25
_exptl_crystal_size_min     0.20
_exptl_crystal_size_rad     ?
_exptl_crystal_density_diffrn     1.356
_exptl_crystal_density_meas     ?
_exptl_crystal_density_method     'Not Measured'
_exptl_crystal_F_000     392
_exptl_absorpt_coefficient_mu     0.095
_exptl_absorpt_correction_type     none
_exptl_absorpt_process_details     ?
_exptl_absorpt_correction_T_min     ?
_exptl_absorpt_correction_T_max     ?
_exptl_special_details
;
;
_diffrn_ambient_temperature     293
_diffrn_radiation_type     'MoK\a'
_diffrn_radiation_wavelength     0.71073
_diffrn_radiation_source     ?
_diffrn_radiation_monochromator     ?
_diffrn_measurement_device_type     'Bruker APEXII CCD area-detector'
_diffrn_measurement_method     '\w and \f scans'
_diffrn_detector_area_resol_mean     ?
_diffrn_reflns_number     6722
_diffrn_reflns_av_R_equivalents     0.0162
_diffrn_reflns_av_sigmaI/netI     0.0145
_diffrn_reflns_theta_min     1.98
_diffrn_reflns_theta_max     24.99
_diffrn_reflns_theta_full     24.99
_diffrn_measured_fraction_theta_max     0.999
_diffrn_measured_fraction_theta_full     0.999
_diffrn_reflns_limit_h_min     -14
_diffrn_reflns_limit_h_max     14
_diffrn_reflns_limit_k_min     -7
_diffrn_reflns_limit_k_max     7
_diffrn_reflns_limit_l_min     -14
_diffrn_reflns_limit_l_max     14
_diffrn_reflns_reduction_process
;
;
_refine_special_details
;
Refinement on <i>F</i>^2^ for ALL reflections except those flagged by the user
for potential systematic errors. Weighted <i>R</i>-factors <i>wR</i> and all
goodnesses of fit <i>S</i> are based on <i>F</i>^2^, conventional
<i>R</i>-factors <i>R</i> are based on <i>F</i>, with <i>F</i> set to zero for
negative <i>F</i>^2^. The observed criterion of <i>F</i>^2^ > \s(<i>F</i>^2^)
is used only for calculating -<i>R</i>-factor-obs <i>etc</i>. and is not
relevant to the choice of reflections for refinement. <i>R</i>-factors based
on <i>F</i>^2^ are statistically about twice as large as those based on
<i>F</i>, and <i>R</i>-factors based on ALL data will be even larger.
;
_reflns_number_total     1610
_reflns_number_gt     1352
_reflns_threshold_expression     I>2\s(I)
_refine_ls_structure_factor_coef     Fsqd
_refine_ls_matrix_type     full
_refine_ls_R_factor_all     0.0489
_refine_ls_R_factor_gt     0.0419
_refine_ls_wR_factor_gt     0.1055
_refine_ls_wR_factor_ref     0.1109
_refine_ls_goodness_of_fit_ref     1.069
_refine_ls_restrained_S_all     1.069
_refine_ls_number_reflns     1610
_refine_ls_number_parameters     128
_refine_ls_number_restraints     0
_refine_ls_number_constraints     ?
_refine_ls_hydrogen_treatment     constr
_refine_ls_weighting_scheme     calc
_refine_ls_weighting_details
         'calc w=1/[\s^2^(Fo^2^)+(0.0548P)^2^+0.1944P] where P=(Fo^2^+2Fc^2^)/3'
_atom_sites_solution_hydrogens     geom
_atom_sites_solution_primary     direct
_atom_sites_solution_secondary     difmap
_refine_ls_shift/su_max     0.000
_refine_ls_shift/su_mean     0.000
_refine_diff_density_max     0.189
_refine_diff_density_min     -0.142
_refine_ls_extinction_method     'none'
_refine_ls_abs_structure_details     ?
_refine_ls_abs_structure_Flack     .
loop_
    _atom_type_symbol
    _atom_type_description
    _atom_type_scat_dispersion_real
    _atom_type_scat_dispersion_imag
    _atom_type_scat_source
    O O 0.0106 0.0060 'International Tables Vol C Tables 4.2.6.8 and 6.1.1.4'
    N N 0.0061 0.0033 'International Tables Vol C Tables 4.2.6.8 and 6.1.1.4'
    H H 0.0000 0.0000 'International Tables Vol C Tables 4.2.6.8 and 6.1.1.4'
    C C 0.0033 0.0016 'International Tables Vol C Tables 4.2.6.8 and 6.1.1.4'
_computing_data_collection     'APEX2 (Bruker, 2009)'
_computing_cell_refinement     'SAINT (Bruker, 2009)'
_computing_data_reduction     'SAINT (Bruker, 2009)'
_computing_structure_solution     'SHELXS97 (Sheldrick, 2008)'
_computing_structure_refinement     'SHELXL97 (Sheldrick, 2008)'
_computing_molecular_graphics     'PLATON (Spek, 2009)'
_computing_publication_material     'SHELXL97 (Sheldrick, 2008)'
loop_
    _atom_site_type_symbol
    _atom_site_label
    _atom_site_fract_x
    _atom_site_fract_y
    _atom_site_fract_z
    _atom_site_U_iso_or_equiv
    _atom_site_thermal_displace_type
    _atom_site_calc_flag
    _atom_site_refinement_flags
    _atom_site_occupancy
    O O1 0.33893(13) 0.04132(18) 0.47425(13) 0.0680(5) Uani . . 1.000
    O O6 0.23528(13) 0.11975(18) 0.58010(12) 0.0703(5) Uani . . 1.000
    N N5 0.18345(15) 0.2949(2) 0.60829(15) 0.0632(6) Uani . . 1.000
    C C2 0.29158(16) 0.1691(2) 0.50821(15) 0.0505(6) Uani . . 1.000
    C C3 0.27739(13) 0.3852(2) 0.48985(13) 0.0387(5) Uani . . 1.000
    C C4 0.20890(14) 0.4425(2) 0.55692(14) 0.0450(5) Uani . . 1.000
    C C7 0.16786(17) 0.6440(3) 0.57095(17) 0.0594(7) Uani . . 1.000
    C C8 0.31588(13) 0.5159(2) 0.42957(13) 0.0392(5) Uani . . 1.000
    C C9 0.38358(13) 0.4957(2) 0.35687(13) 0.0391(5) Uani . . 1.000
    C C10 0.42882(16) 0.3176(2) 0.33333(15) 0.0514(6) Uani . . 1.000
    C C11 0.49210(17) 0.3185(3) 0.26289(17) 0.0593(7) Uani . . 1.000
    C C12 0.51257(17) 0.4919(3) 0.21543(16) 0.0556(6) Uani . . 1.000
    C C13 0.47001(15) 0.6689(3) 0.23875(15) 0.0522(6) Uani . . 1.000
    C C14 0.40617(14) 0.6711(2) 0.30883(14) 0.0452(5) Uani . . 1.000
    H H7A 0.13330 0.64020 0.62820 0.0890 Uiso calc R 1.000
    H H7B 0.10800 0.68910 0.49560 0.0890 Uiso calc R 1.000
    H H7C 0.23560 0.73320 0.59810 0.0890 Uiso calc R 1.000
    H H8 0.29440 0.64640 0.43610 0.0470 Uiso calc R 1.000
    H H10 0.41620 0.19900 0.36510 0.0620 Uiso calc R 1.000
    H H11 0.52150 0.19940 0.24720 0.0710 Uiso calc R 1.000
    H H12 0.55500 0.48960 0.16770 0.0670 Uiso calc R 1.000
    H H13 0.48420 0.78670 0.20740 0.0630 Uiso calc R 1.000
    H H14 0.37770 0.79120 0.32430 0.0540 Uiso calc R 1.000
loop_
    _atom_site_aniso_label
    _atom_site_aniso_U_11
    _atom_site_aniso_U_22
    _atom_site_aniso_U_33
    _atom_site_aniso_U_12
    _atom_site_aniso_U_13
    _atom_site_aniso_U_23
    O1 0.0942(10) 0.0354(7) 0.0893(10) 0.0065(6) 0.0529(8) 0.0014(6)
    O6 0.1040(11) 0.0394(7) 0.0916(10) -0.0073(7) 0.0646(9) 0.0076(6)
    N5 0.0818(11) 0.0514(9) 0.0777(11) -0.0065(8) 0.0544(9) 0.0020(8)
    C2 0.0602(10) 0.0383(9) 0.0576(10) -0.0049(8) 0.0291(9) 0.0003(7)
    C3 0.0401(8) 0.0349(8) 0.0435(8) -0.0026(6) 0.0197(7) -0.0019(6)
    C4 0.0466(9) 0.0452(9) 0.0490(9) -0.0065(7) 0.0258(8) -0.0008(7)
    C7 0.0701(12) 0.0539(11) 0.0733(12) 0.0062(9) 0.0488(10) -0.0012(9)
    C8 0.0415(8) 0.0343(8) 0.0443(8) 0.0008(6) 0.0203(7) -0.0021(6)
    C9 0.0387(8) 0.0401(8) 0.0400(8) -0.0011(6) 0.0178(7) -0.0026(6)
    C10 0.0615(11) 0.0394(9) 0.0615(10) -0.0027(8) 0.0339(9) -0.0073(7)
    C11 0.0681(12) 0.0532(11) 0.0706(12) 0.0000(9) 0.0427(10) -0.0172(9)
    C12 0.0555(10) 0.0707(12) 0.0503(10) -0.0019(9) 0.0317(8) -0.0070(8)
    C13 0.0547(10) 0.0566(11) 0.0531(10) 0.0014(8) 0.0303(8) 0.0088(8)
    C14 0.0480(9) 0.0438(9) 0.0498(9) 0.0057(7) 0.0263(8) 0.0036(7)
_geom_special_details
;
Bond distances, angles <i>etc</i>. have been calculated using the rounded
fractional coordinates. All su's are estimated from the variances of the
(full) variance-covariance matrix. The cell e.s.d.'s are taken into account in
the estimation of distances, angles and torsion angles
;
loop_
    _geom_bond_atom_site_label_1
    _geom_bond_atom_site_label_2
    _geom_bond_site_symmetry_1
    _geom_bond_site_symmetry_2
    _geom_bond_distance
    _geom_bond_publ_flag
    O1 C2 . . 1.203(2) no
    O6 N5 . . 1.446(2) no
    O6 C2 . . 1.367(3) no
    N5 C4 . . 1.284(2) no
    C2 C3 . . 1.472(2) no
    C3 C4 . . 1.448(2) no
    C3 C8 . . 1.355(2) no
    C4 C7 . . 1.480(3) no
    C8 C9 . . 1.453(2) no
    C9 C10 . . 1.399(2) no
    C9 C14 . . 1.399(2) no
    C10 C11 . . 1.379(3) no
    C11 C12 . . 1.374(3) no
    C12 C13 . . 1.376(3) no
    C13 C14 . . 1.381(3) no
    C7 H7A . . 0.9600 no
    C7 H7B . . 0.9600 no
    C7 H7C . . 0.9600 no
    C8 H8 . . 0.9300 no
    C10 H10 . . 0.9300 no
    C11 H11 . . 0.9300 no
    C12 H12 . . 0.9300 no
    C13 H13 . . 0.9300 no
    C14 H14 . . 0.9300 no
loop_
    _geom_contact_atom_site_label_1
    _geom_contact_atom_site_label_2
    _geom_contact_distance
    _geom_contact_site_symmetry_1
    _geom_contact_site_symmetry_2
    _geom_contact_publ_flag
    O1 C10 3.042(2) . . no
    O6 C7 3.297(3) . 1_545 no
    O1 H10 2.2100 . . no
    O1 H14 2.6800 . 1_545 no
    O1 H8 2.7200 . 1_545 no
    O6 H7C 2.6100 . 1_545 no
    O6 H12 2.9100 . 4_455 no
    N5 H12 2.7600 . 4_455 no
    C2 C10 3.380(3) . . no
    C2 C14 3.582(3) . 3_666 no
    C2 C13 3.364(3) . 2_545 no
    C2 C13 3.434(3) . 3_666 no
    C3 C13 3.493(3) . 3_666 no
    C3 C13 3.471(3) . 2_545 no
    C3 C12 3.562(3) . 3_666 no
    C4 C12 3.408(3) . 3_666 no
    C7 O6 3.297(3) . 1_565 no
    C8 C10 3.446(3) . 3_666 no
    C8 C9 3.502(3) . 3_666 no
    C9 C9 3.486(2) . 3_666 no
    C9 C8 3.502(3) . 3_666 no
    C10 C8 3.446(3) . 3_666 no
    C10 C2 3.380(3) . . no
    C10 O1 3.042(2) . . no
    C12 C4 3.408(3) . 3_666 no
    C12 C3 3.562(3) . 3_666 no
    C13 C3 3.493(3) . 3_666 no
    C13 C2 3.434(3) . 3_666 no
    C13 C2 3.364(3) . 2_555 no
    C13 C3 3.471(3) . 2_555 no
    C14 C2 3.582(3) . 3_666 no
    C2 H10 2.7700 . . no
    C3 H10 2.9900 . . no
    C7 H8 2.6900 . . no
    C8 H7C 3.0200 . . no
    C11 H7B 3.0300 . 2_545 no
    C11 H7C 3.0500 . 3_666 no
    H7A H13 2.4400 . 4_465 no
    H7B C11 3.0300 . 2_555 no
    H7C O6 2.6100 . 1_565 no
    H7C C8 3.0200 . . no
    H7C H8 2.4600 . . no
    H7C C11 3.0500 . 3_666 no
    H8 O1 2.7200 . 1_565 no
    H8 C7 2.6900 . . no
    H8 H7C 2.4600 . . no
    H8 H14 2.2400 . . no
    H10 O1 2.2100 . . no
    H10 C2 2.7700 . . no
    H10 C3 2.9900 . . no
    H12 O6 2.9100 . 4_554 no
    H12 N5 2.7600 . 4_554 no
    H13 H7A 2.4400 . 4_564 no
    H14 O1 2.6800 . 1_565 no
    H14 H8 2.2400 . . no
loop_
    _geom_angle_atom_site_label_1
    _geom_angle_atom_site_label_2
    _geom_angle_atom_site_label_3
    _geom_angle_site_symmetry_1
    _geom_angle_site_symmetry_2
    _geom_angle_site_symmetry_3
    _geom_angle
    _geom_angle_publ_flag
    N5 O6 C2 . . . 110.06(12) no
    O6 N5 C4 . . . 107.14(16) no
    O1 C2 O6 . . . 119.51(14) no
    O1 C2 C3 . . . 134.11(18) no
    O6 C2 C3 . . . 106.38(14) no
    C2 C3 C4 . . . 103.52(13) no
    C2 C3 C8 . . . 132.98(16) no
    C4 C3 C8 . . . 123.48(13) no
    N5 C4 C3 . . . 112.89(14) no
    N5 C4 C7 . . . 119.35(17) no
    C3 C4 C7 . . . 127.76(15) no
    C3 C8 C9 . . . 133.69(13) no
    C8 C9 C10 . . . 125.46(14) no
    C8 C9 C14 . . . 116.32(13) no
    C10 C9 C14 . . . 118.22(15) no
    C9 C10 C11 . . . 119.80(15) no
    C10 C11 C12 . . . 121.27(18) no
    C11 C12 C13 . . . 119.77(19) no
    C12 C13 C14 . . . 119.85(17) no
    C9 C14 C13 . . . 121.09(15) no
    C4 C7 H7A . . . 109.00 no
    C4 C7 H7B . . . 109.00 no
    C4 C7 H7C . . . 109.00 no
    H7A C7 H7B . . . 109.00 no
    H7A C7 H7C . . . 109.00 no
    H7B C7 H7C . . . 109.00 no
    C3 C8 H8 . . . 113.00 no
    C9 C8 H8 . . . 113.00 no
    C9 C10 H10 . . . 120.00 no
    C11 C10 H10 . . . 120.00 no
    C10 C11 H11 . . . 119.00 no
    C12 C11 H11 . . . 119.00 no
    C11 C12 H12 . . . 120.00 no
    C13 C12 H12 . . . 120.00 no
    C12 C13 H13 . . . 120.00 no
    C14 C13 H13 . . . 120.00 no
    C9 C14 H14 . . . 119.00 no
    C13 C14 H14 . . . 119.00 no
loop_
    _geom_torsion_atom_site_label_1
    _geom_torsion_atom_site_label_2
    _geom_torsion_atom_site_label_3
    _geom_torsion_atom_site_label_4
    _geom_torsion_site_symmetry_1
    _geom_torsion_site_symmetry_2
    _geom_torsion_site_symmetry_3
    _geom_torsion_site_symmetry_4
    _geom_torsion
    _geom_torsion_publ_flag
    C2 O6 N5 C4 . . . . -0.8(2) no
    N5 O6 C2 O1 . . . . -179.11(17) no
    N5 O6 C2 C3 . . . . 0.72(19) no
    O6 N5 C4 C3 . . . . 0.5(2) no
    O6 N5 C4 C7 . . . . -179.50(15) no
    O6 C2 C3 C4 . . . . -0.41(18) no
    O1 C2 C3 C4 . . . . 179.4(2) no
    O1 C2 C3 C8 . . . . -1.8(4) no
    O6 C2 C3 C8 . . . . 178.46(17) no
    C2 C3 C4 C7 . . . . 179.93(17) no
    C8 C3 C4 N5 . . . . -179.08(16) no
    C2 C3 C8 C9 . . . . 1.8(3) no
    C4 C3 C8 C9 . . . . -179.54(16) no
    C8 C3 C4 C7 . . . . 0.9(3) no
    C2 C3 C4 N5 . . . . -0.07(19) no
    C3 C8 C9 C10 . . . . -1.0(3) no
    C3 C8 C9 C14 . . . . -179.86(17) no
    C8 C9 C10 C11 . . . . -179.85(17) no
    C14 C9 C10 C11 . . . . -1.0(3) no
    C8 C9 C14 C13 . . . . 179.80(15) no
    C10 C9 C14 C13 . . . . 0.8(2) no
    C9 C10 C11 C12 . . . . 0.4(3) no
    C10 C11 C12 C13 . . . . 0.4(3) no
    C11 C12 C13 C14 . . . . -0.5(3) no
    C12 C13 C14 C9 . . . . -0.1(3) no
loop_
    _geom_hbond_atom_site_label_D
    _geom_hbond_atom_site_label_H
    _geom_hbond_atom_site_label_A
    _geom_hbond_site_symmetry_A
    _geom_hbond_distance_DH
    _geom_hbond_distance_HA
    _geom_hbond_distance_DA
    _geom_hbond_angle_DHA
    _geom_hbond_publ_flag
    C10 H10 O1 . 0.9300 2.2100 3.042(2) 149 yes
    C7 H7C O6 1_565 0.9600 2.6120 3.297(2) 129 yes
    C8 H8 O1 1_565 0.9300 2.7160 3.574(2) 154 yes
    C14 H14 O1 1_565 0.9300 2.6840 3.526(2) 151 yes
_iucr_refine_instructions_details
;
TITL nsa1_m in P2(1)/n
CELL 0.71073  12.1441   6.7337  12.3333  90.000 114.589  90.000
ZERR    4.00   0.0042   0.0023   0.0042   0.000   0.005   0.000
LATT  1
SYMM 0.5-X, 0.5+Y, 0.5-Z
SFAC  C   H   N   O
UNIT   44   36   4   8
HTAB
L.S. 4
BOND
FMAP 2
ACTA
PLAN 20
WGHT      0.0548      0.1944
FVAR       0.46706
MOLE   1
O1    4    0.338928    0.041319    0.474250    11.00000    0.09421    0.03543 =
         0.08927    0.00135    0.05292    0.00649
C3    1    0.277391    0.385219    0.489852    11.00000    0.04010    0.03488 =
         0.04351   -0.00193    0.01970   -0.00258
C14   1    0.406175    0.671118    0.308826    11.00000    0.04799    0.04384 =
         0.04981    0.00360    0.02632    0.00572
AFIX  43
H14   2    0.377728    0.791210    0.324340    11.00000   -1.20000
AFIX   0
O6    4    0.235285    0.119748    0.580095    11.00000    0.10405    0.03941 =
         0.09158    0.00760    0.06464   -0.00733
C9    1    0.383580    0.495737    0.356875    11.00000    0.03868    0.04009 =
         0.03996   -0.00258    0.01775   -0.00113
C8    1    0.315882    0.515877    0.429568    11.00000    0.04153    0.03427 =
         0.04428   -0.00214    0.02033    0.00076
AFIX  43
H8    2    0.294381    0.646422    0.436099    11.00000   -1.20000
AFIX   0
C10   1    0.428821    0.317623    0.333329    11.00000    0.06148    0.03941 =
         0.06151   -0.00734    0.03386   -0.00266
AFIX  43
H10   2    0.416247    0.198989    0.365108    11.00000   -1.20000
AFIX   0
C2    1    0.291576    0.169150    0.508209    11.00000    0.06023    0.03827 =
         0.05765    0.00030    0.02910   -0.00485
N5    3    0.183454    0.294874    0.608290    11.00000    0.08177    0.05145 =
         0.07768    0.00203    0.05437   -0.00648
C12   1    0.512571    0.491889    0.215433    11.00000    0.05547    0.07068 =
         0.05035   -0.00705    0.03172   -0.00193
AFIX  43
H12   2    0.555043    0.489639    0.167731    11.00000   -1.20000
AFIX   0
C11   1    0.492095    0.318453    0.262887    11.00000    0.06810    0.05317 =
         0.07057   -0.01724    0.04265    0.00005
AFIX  43
H11   2    0.521479    0.199416    0.247179    11.00000   -1.20000
AFIX   0
C4    1    0.208896    0.442483    0.556922    11.00000    0.04659    0.04522 =
         0.04904   -0.00077    0.02585   -0.00654
C13   1    0.470012    0.668858    0.238751    11.00000    0.05465    0.05660 =
         0.05310    0.00877    0.03030    0.00139
AFIX  43
H13   2    0.484226    0.786700    0.207365    11.00000   -1.20000
AFIX   0
C7    1    0.167860    0.643965    0.570952    11.00000    0.07012    0.05392 =
         0.07331   -0.00124    0.04883    0.00623
AFIX 137
H7A   2    0.133330    0.640226    0.628211    11.00000   -1.50000
H7B   2    0.108001    0.689102    0.495643    11.00000   -1.50000
H7C   2    0.235632    0.733248    0.598104    11.00000   -1.50000
MOLE   2
HKLF 4
REM  nsa1_m in P2(1)/n
REM R1 =  0.0419 for   1352 Fo > 4sig(Fo)  and  0.0489 for all   1610 data
REM    128 parameters refined using      0 restraints
END
;
