# Supplementary material for: (Z)-4-Benzyl­idene-3-methyl­isoxazol-5(4H)-one
Source: Acta Crystallogr Sect E Struct Rep Online. 2012 Oct 10;68(Pt 11):o3091. doi: 10.1107/S1600536812041311 (PMC3515194; doi:10.1107/S1600536812041311)
Supplement: Supplementary file 2 [file e-68-o3091-Isup2.hkl]

# 
# h,k,l, Fc-squared, Fo-squared, sigma(Fo-squared) and status flag 
# 
data_I
_shelx_title ' nsa1_m in P2(1)/n' 
_shelx_refln_list_code          4 
_shelx_F_calc_maximum      223.48 
_exptl_crystal_F_000       392.00 
_reflns_d_resolution_high  0.8412 
 
loop_ 
 _symmetry_equiv_pos_as_xyz 
 'x, y, z' 
 '-x+1/2, y+1/2, -z+1/2' 
 '-x, -y, -z' 
 'x-1/2, -y-1/2, z-1/2' 
 
_cell_length_a    12.1441 
_cell_length_b     6.7337 
_cell_length_c    12.3333 
_cell_angle_alpha  90.000 
_cell_angle_beta  114.589 
_cell_angle_gamma  90.000 
 
_shelx_F_squared_multiplier     1.000 
 
loop_ 
 _refln_index_h 
 _refln_index_k 
 _refln_index_l 
 _refln_F_squared_calc 
 _refln_F_squared_meas 
 _refln_F_squared_sigma 
 _refln_observed_status 
   2   0   0     2247.05     2391.45     13.84 o 
   4   0   0      886.21      879.84      6.39 o 
   6   0   0      306.46      285.61      3.23 o 
   8   0   0       13.02       16.71      1.50 o 
  10   0   0      166.34      154.28      4.44 o 
  12   0   0        0.17       -0.96      0.96 o 
   1   1   0     2415.15     2519.33     18.06 o 
   2   1   0       10.19        8.56      0.29 o 
   3   1   0     2009.46     1969.76      8.52 o 
   4   1   0       18.18       22.34      0.60 o 
   5   1   0       15.82       18.41      0.65 o 
   6   1   0        2.84        0.76      0.18 o 
   7   1   0        2.47        1.01      0.31 o 
   8   1   0        1.88        1.12      0.29 o 
   9   1   0      140.63      143.88      3.38 o 
  10   1   0        1.17        1.41      0.65 o 
  11   1   0        3.77        4.52      1.10 o 
  12   1   0       26.88       28.82      2.93 o 
  13   1   0        1.43        2.88      1.72 o 
   0   2   0       34.03       38.30      1.06 o 
   1   2   0     1297.36     1297.21      5.79 o 
   2   2   0      508.24      512.39      4.17 o 
   3   2   0        0.05        0.69      0.23 o 
   4   2   0      102.14      104.91      1.30 o 
   5   2   0       24.35       18.90      0.64 o 
   6   2   0      125.71      124.83      1.65 o 
   7   2   0        2.40        2.76      0.39 o 
   8   2   0       20.75       26.93      1.48 o 
   9   2   0       10.19       10.16      1.09 o 
  10   2   0        2.92        2.52      0.66 o 
  11   2   0        0.23       -0.23      1.05 o 
  12   2   0        5.97        4.35      1.88 o 
   1   3   0       66.12       57.54      1.00 o 
   2   3   0      168.24      169.96      2.01 o 
   3   3   0      536.81      587.68      4.71 o 
   4   3   0       85.90       81.84      1.78 o 
   5   3   0       46.10       47.07      1.36 o 
   6   3   0       33.25       34.10      1.36 o 
   7   3   0       64.16       60.26      1.84 o 
   8   3   0       25.19       25.51      1.35 o 
   9   3   0        3.26        4.33      1.38 o 
  10   3   0        1.04        1.85      1.00 o 
  11   3   0       10.03       13.25      2.11 o 
  12   3   0        1.09        2.01      1.20 o 
   0   4   0       15.72       21.30      1.19 o 
   1   4   0        0.00        1.13      0.22 o 
   2   4   0      234.85      219.34      2.28 o 
   3   4   0       36.25       48.11      1.23 o 
   4   4   0      222.28      241.95      3.57 o 
   5   4   0       82.57       87.54      2.15 o 
   6   4   0      170.09      186.83      3.47 o 
   7   4   0       39.09       43.10      2.34 o 
   8   4   0        1.58        3.01      0.89 o 
   9   4   0        3.60        3.64      0.98 o 
  10   4   0       10.94       10.06      2.02 o 
  11   4   0       33.17       40.33      3.58 o 
   1   5   0      264.79      249.90      4.61 o 
   2   5   0        0.35        0.08      0.28 o 
   3   5   0      154.35      151.92      2.44 o 
   4   5   0       80.73       72.58      2.03 o 
   5   5   0       58.78       53.00      2.44 o 
   6   5   0       87.19       87.01      3.21 o 
   7   5   0       37.09       42.46      2.48 o 
   8   5   0       15.75       16.97      1.86 o 
   9   5   0        0.03        1.01      0.83 o 
  10   5   0        0.33        1.13      0.84 o 
   0   6   0      595.46      583.07      7.85 o 
   1   6   0       12.53       14.69      1.40 o 
   2   6   0       67.54       71.94      1.88 o 
   3   6   0        3.91        3.40      0.62 o 
   4   6   0        7.69       11.53      1.06 o 
   5   6   0       11.60       15.80      1.79 o 
   6   6   0       15.89       19.19      1.94 o 
   7   6   0        0.31       -0.54      0.79 o 
   8   6   0        2.62        3.81      1.09 o 
   1   7   0       43.86       40.24      1.80 o 
   2   7   0        1.21        0.84      1.27 o 
   3   7   0       24.99       31.73      2.34 o 
   4   7   0        0.03       -0.08      0.91 o 
   5   7   0        9.65        6.97      1.49 o 
   6   7   0        2.59        1.50      2.73 o 
 -11   0   1        6.20        8.35      1.29 o 
  -9   0   1        1.71        2.67      0.69 o 
  -7   0   1      131.70      118.10      2.12 o 
  -5   0   1       20.34       29.27      0.91 o 
  -3   0   1     2335.69     2317.64     16.81 o 
  -1   0   1      898.30      903.43      9.76 o 
   1   0   1      525.35      577.82      5.44 o 
   3   0   1     6042.25     6269.35     34.58 o 
   5   0   1      170.62      165.05      2.48 o 
   7   0   1        2.12        4.01      0.73 o 
   9   0   1       21.74       22.83      1.99 o 
  11   0   1        5.89        4.20      1.09 o 
 -13   1   1       33.72       32.21      2.80 o 
 -12   1   1        0.11        1.84      0.89 o 
 -11   1   1        3.76        2.87      0.74 o 
 -10   1   1       48.12       48.26      1.71 o 
  -9   1   1       11.50       12.86      0.99 o 
  -8   1   1      136.58      135.41      2.11 o 
  -7   1   1       21.80       15.12      0.71 o 
  -6   1   1        8.54        9.59      0.56 o 
  -5   1   1       17.15       18.93      0.58 o 
  -4   1   1       97.35       69.42      1.66 o 
  -3   1   1     1429.39     1383.55      6.48 o 
  -2   1   1      646.11      631.41      7.78 o 
  -1   1   1     2505.15     2686.54     11.71 o 
   0   1   1      984.92      977.24      4.57 o 
   1   1   1     3302.47     3552.54     15.57 o 
   2   1   1     2286.98     2333.49     10.89 o 
   3   1   1      749.04      784.48      4.75 o 
   4   1   1       22.74       19.69      0.69 o 
   5   1   1      684.78      720.36      8.21 o 
   6   1   1        0.02        0.41      0.25 o 
   7   1   1        0.22        0.75      0.28 o 
   8   1   1        1.02        1.05      0.38 o 
   9   1   1        5.10        4.59      0.76 o 
  10   1   1       40.08       39.46      1.90 o 
  11   1   1        7.28        7.70      1.15 o 
  12   1   1       21.15       20.65      1.82 o 
 -13   2   1       15.55       17.15      2.32 o 
 -12   2   1       38.69       43.90      3.25 o 
 -11   2   1        7.59        8.81      1.71 o 
 -10   2   1       25.57       23.96      2.26 o 
  -9   2   1      103.76      101.36      3.51 o 
  -8   2   1       26.15       25.70      0.97 o 
  -7   2   1       91.18       93.97      1.47 o 
  -6   2   1        0.16        0.29      0.24 o 
  -5   2   1      360.39      372.97      2.87 o 
  -4   2   1        0.36        1.15      0.18 o 
  -3   2   1     3294.17     3629.60     16.72 o 
  -2   2   1        3.97        3.70      0.26 o 
  -1   2   1      611.36      705.91      4.00 o 
   0   2   1       33.12       34.61      0.78 o 
   1   2   1        5.99        6.77      0.45 o 
   2   2   1       83.30       82.12      1.22 o 
   3   2   1      275.92      292.61      2.72 o 
   4   2   1      291.67      294.76      2.31 o 
   5   2   1      579.87      583.93      4.48 o 
   6   2   1        0.20       -0.14      0.22 o 
   7   2   1      129.87      129.78      3.03 o 
   8   2   1        6.81        6.31      0.82 o 
   9   2   1        9.91        9.67      1.17 o 
  10   2   1        0.26       -0.26      0.71 o 
  11   2   1        7.11        9.48      2.87 o 
  12   2   1        2.48        4.61      1.29 o 
 -12   3   1       50.62       53.37      3.88 o 
 -11   3   1       12.63       18.52      2.46 o 
 -10   3   1       39.67       42.70      2.17 o 
  -9   3   1        0.24       -0.34      0.48 o 
  -8   3   1       17.22       14.49      1.41 o 
  -7   3   1       29.86       32.06      1.34 o 
  -6   3   1      416.38      437.09      4.19 o 
  -5   3   1       94.07       85.54      1.37 o 
  -4   3   1       17.02       27.54      0.84 o 
  -3   3   1      366.23      400.53      2.92 o 
  -2   3   1      964.46     1044.76      5.47 o 
  -1   3   1      929.42     1074.19      5.97 o 
   0   3   1       62.25       70.47      1.23 o 
   1   3   1      541.79      611.67      3.76 o 
   2   3   1       21.87       24.20      0.86 o 
   3   3   1      253.34      290.05      2.87 o 
   4   3   1      579.19      578.53      4.81 o 
   5   3   1       51.58       51.39      1.81 o 
   6   3   1       25.26       29.39      1.37 o 
   7   3   1       43.63       41.17      1.71 o 
   8   3   1       34.31       36.38      1.59 o 
   9   3   1       18.69       21.80      1.70 o 
  10   3   1        9.09       10.09      2.59 o 
  11   3   1        0.05        1.16      1.05 o 
 -11   4   1        3.19        1.80      1.21 o 
 -10   4   1        5.29        8.50      1.24 o 
  -9   4   1       32.50       37.74      2.36 o 
  -8   4   1       31.93       32.59      3.68 o 
  -7   4   1        7.98        8.75      1.20 o 
  -6   4   1       14.11       12.76      1.09 o 
  -5   4   1       71.18       80.16      2.30 o 
  -4   4   1       41.01       40.50      1.16 o 
  -3   4   1      331.15      338.93      2.97 o 
  -2   4   1       79.78       77.41      1.46 o 
  -1   4   1      284.74      292.07      2.60 o 
   0   4   1        0.27        0.15      0.21 o 
   1   4   1        5.86        6.63      0.46 o 
   2   4   1       67.86       59.18      1.37 o 
   3   4   1       40.95       40.16      1.29 o 
   4   4   1        0.03       -0.18      0.37 o 
   5   4   1       15.87       15.72      1.29 o 
   6   4   1        2.77        1.98      1.00 o 
   7   4   1      100.85       99.66      2.96 o 
   8   4   1        8.75        8.32      1.77 o 
   9   4   1       16.47       19.38      1.91 o 
  10   4   1        4.85        5.86      2.41 o 
 -10   5   1        0.01        1.39      1.22 o 
  -9   5   1        0.00        0.43      1.34 o 
  -8   5   1       16.40       18.71      2.13 o 
  -7   5   1       10.52       12.86      1.59 o 
  -6   5   1        1.43        0.32      0.83 o 
  -5   5   1      106.85      102.18      2.93 o 
  -4   5   1        7.19       10.99      0.93 o 
  -3   5   1       96.40       96.37      2.17 o 
  -2   5   1      161.31      155.26      2.58 o 
  -1   5   1        2.02        2.74      0.34 o 
   0   5   1       76.10       76.74      1.58 o 
   1   5   1       63.47       61.36      1.53 o 
   2   5   1      146.78      151.76      2.47 o 
   3   5   1       10.32       12.04      1.13 o 
   4   5   1       44.84       44.70      1.38 o 
   5   5   1       83.60       78.63      2.76 o 
   6   5   1        0.90       -0.16      0.78 o 
   7   5   1        6.58        7.56      1.30 o 
   8   5   1        0.12        0.11      0.74 o 
   9   5   1        1.38        2.02      1.01 o 
  -9   6   1        0.98        1.24      0.92 o 
  -8   6   1        0.55        2.16      0.85 o 
  -7   6   1       49.74       50.40      2.95 o 
  -6   6   1       38.24       35.80      3.20 o 
  -5   6   1       22.26       22.96      1.67 o 
  -4   6   1      259.49      233.51      4.45 o 
  -3   6   1        4.57        4.33      0.78 o 
  -2   6   1      510.21      491.94      5.11 o 
  -1   6   1      134.99      132.44      2.72 o 
   0   6   1       27.80       29.16      1.34 o 
   1   6   1        3.52        2.10      0.57 o 
   2   6   1       10.52       10.75      0.90 o 
   3   6   1      163.77      160.41      3.38 o 
   4   6   1      205.09      199.26      4.05 o 
   5   6   1        2.21        1.93      2.36 o 
   6   6   1       54.21       54.83      3.10 o 
   7   6   1        5.23        3.82      1.97 o 
   8   6   1       11.06       17.04      1.93 o 
  -6   7   1        2.02        3.98      1.01 o 
  -5   7   1       27.41       26.46      2.98 o 
  -4   7   1       22.57       32.56      2.42 o 
  -3   7   1        6.39        6.55      1.05 o 
  -2   7   1       16.80       18.10      1.54 o 
  -1   7   1        1.03        0.64      0.58 o 
   0   7   1        0.57        0.47      0.50 o 
   1   7   1        5.65        4.35      1.56 o 
   2   7   1        3.22        1.70      0.65 o 
   3   7   1       24.77       20.49      1.83 o 
   4   7   1       34.46       39.33      2.75 o 
   5   7   1        6.61        7.98      1.37 o 
 -12   0   2        0.13       -0.18      0.92 o 
 -10   0   2       42.38       51.92      2.50 o 
  -8   0   2      754.35      816.96      7.31 o 
  -6   0   2      337.02      345.28      4.99 o 
  -4   0   2     2087.16     2067.44     12.53 o 
  -2   0   2     2812.40     2765.68     19.57 o 
   0   0   2     1286.01     1325.82      8.07 o 
   2   0   2    49942.38    45582.80    245.72 o 
   4   0   2      251.12      251.91      2.88 o 
   6   0   2       44.01       42.61      1.99 o 
   8   0   2       31.05       28.72      1.93 o 
  10   0   2        0.94        1.17      0.71 o 
  12   0   2       41.09       36.26      4.03 o 
 -13   1   2        3.75        5.68      1.28 o 
 -12   1   2        0.04        0.72      0.83 o 
 -11   1   2        0.21        0.20      0.51 o 
 -10   1   2       91.76       91.17      2.25 o 
  -9   1   2        0.44        0.37      0.33 o 
  -8   1   2        0.06        0.07      0.18 o 
  -7   1   2      740.85      742.02      4.67 o 
  -6   1   2       12.34       15.48      0.54 o 
  -5   1   2       14.94       13.87      0.53 o 
  -4   1   2        4.18        2.80      0.25 o 
  -3   1   2      126.24      129.23      1.44 o 
  -2   1   2       51.22       52.36      0.86 o 
  -1   1   2     1710.40     1816.67      7.29 o 
   0   1   2      226.51      245.91      1.73 o 
   1   1   2     5020.07     5322.21     33.60 o 
   2   1   2     2731.49     2859.75     13.26 o 
   3   1   2      112.62      112.66      1.53 o 
   4   1   2       69.05       71.77      1.28 o 
   5   1   2      227.27      206.90      2.83 o 
   6   1   2       37.58       41.48      1.16 o 
   7   1   2        0.02       -0.13      0.38 o 
   8   1   2        2.58        4.25      0.78 o 
   9   1   2        1.74        1.05      0.62 o 
  10   1   2        0.04        1.65      0.71 o 
  11   1   2       17.49       16.96      1.64 o 
  12   1   2        0.97        0.86      0.84 o 
 -13   2   2        0.03       -1.59      1.76 o 
 -12   2   2       20.18       27.88      2.66 o 
 -11   2   2       40.41       38.13      2.85 o 
 -10   2   2       39.66       41.11      1.86 o 
  -9   2   2        0.63        1.15      0.40 o 
  -8   2   2       19.72       20.50      0.89 o 
  -7   2   2        1.15        1.88      0.31 o 
  -6   2   2       13.77       11.75      0.56 o 
  -5   2   2      124.17      121.40      1.63 o 
  -4   2   2      158.58      150.54      1.58 o 
  -3   2   2       24.48       31.65      0.69 o 
  -2   2   2        9.21        9.22      0.37 o 
  -1   2   2      247.15      217.34      1.65 o 
   0   2   2     1370.84     1450.47     12.86 o 
   1   2   2      265.11      222.24      2.09 o 
   2   2   2       58.84       62.26      1.52 o 
   3   2   2      174.08      142.72      1.83 o 
   4   2   2       20.48       21.20      0.75 o 
   5   2   2      124.82      112.91      1.78 o 
   6   2   2       27.51       24.81      1.55 o 
   7   2   2       43.76       38.41      1.46 o 
   8   2   2       23.50       24.78      1.83 o 
   9   2   2        1.10        0.87      0.60 o 
  10   2   2       16.26       18.14      2.11 o 
  11   2   2        2.51        3.93      1.06 o 
 -12   3   2        7.93        8.05      3.87 o 
 -11   3   2       82.09       85.52      4.65 o 
 -10   3   2        0.07       -0.17      0.58 o 
  -9   3   2        1.09        1.38      0.66 o 
  -8   3   2       55.38       58.25      2.31 o 
  -7   3   2       37.08       36.96      1.43 o 
  -6   3   2      181.72      179.17      2.12 o 
  -5   3   2      402.76      434.52      4.82 o 
  -4   3   2      132.33      152.05      1.87 o 
  -3   3   2       97.06      109.57      1.39 o 
  -2   3   2       18.30       18.71      0.61 o 
  -1   3   2      545.11      614.99      3.66 o 
   0   3   2       43.94       41.79      0.87 o 
   1   3   2      102.00       98.66      1.60 o 
   2   3   2      141.31      145.92      2.04 o 
   3   3   2        2.11        2.98      0.37 o 
   4   3   2      199.45      173.62      2.42 o 
   5   3   2      223.45      208.43      3.35 o 
   6   3   2       21.03       20.17      1.26 o 
   7   3   2       82.11       87.74      2.35 o 
   8   3   2        2.84        1.85      0.75 o 
   9   3   2       19.31       16.21      1.59 o 
  10   3   2        0.04       -0.39      0.88 o 
  11   3   2        0.63        0.16      1.26 o 
 -12   4   2       31.27       36.75      3.52 o 
 -11   4   2       16.09       15.13      1.71 o 
 -10   4   2        0.00        1.59      0.74 o 
  -9   4   2       85.75       87.62      3.14 o 
  -8   4   2       18.44       21.57      1.81 o 
  -7   4   2        0.01       -0.23      0.46 o 
  -6   4   2       15.31       18.97      1.59 o 
  -5   4   2      183.10      181.95      3.33 o 
  -4   4   2      228.18      239.11      2.69 o 
  -3   4   2      170.98      182.92      2.12 o 
  -2   4   2      290.70      322.34      2.95 o 
  -1   4   2       69.04       77.01      1.49 o 
   0   4   2      100.82      101.53      1.57 o 
   1   4   2       15.92       11.66      0.82 o 
   2   4   2        0.27        0.18      0.28 o 
   3   4   2       58.69       59.37      1.63 o 
   4   4   2       79.46       71.63      2.11 o 
   5   4   2        9.34       10.25      1.01 o 
   6   4   2       23.93       26.29      1.65 o 
   7   4   2        3.03        3.68      0.89 o 
   8   4   2       29.32       29.33      1.89 o 
   9   4   2        2.84        3.65      1.31 o 
  10   4   2        1.01        1.02      1.12 o 
 -10   5   2        2.68        2.63      0.95 o 
  -9   5   2       75.22       78.29      3.21 o 
  -8   5   2        0.46        0.14      0.60 o 
  -7   5   2        1.23        0.42      0.93 o 
  -6   5   2       10.15        9.30      1.05 o 
  -5   5   2       76.34       71.83      2.28 o 
  -4   5   2       13.01        9.47      1.09 o 
  -3   5   2      132.98      119.92      2.09 o 
  -2   5   2        8.77        6.33      0.56 o 
  -1   5   2      250.77      243.35      2.88 o 
   0   5   2        5.49        4.64      0.49 o 
   1   5   2      187.35      193.87      2.94 o 
   2   5   2       11.76       12.36      0.97 o 
   3   5   2      218.43      228.64      3.22 o 
   4   5   2        7.40        6.16      0.77 o 
   5   5   2       18.07       19.91      1.44 o 
   6   5   2       97.76       98.70      2.87 o 
   7   5   2       10.60        8.57      1.38 o 
   8   5   2       60.17       55.97      2.77 o 
   9   5   2       10.76       11.25      2.12 o 
  -9   6   2        2.10        1.94      0.91 o 
  -8   6   2       41.95       35.26      2.57 o 
  -7   6   2        3.22        5.14      1.04 o 
  -6   6   2        0.64        1.18      1.35 o 
  -5   6   2        0.55        1.21      0.85 o 
  -4   6   2        7.43       11.41      1.17 o 
  -3   6   2        5.68        3.29      0.74 o 
  -2   6   2        0.28        0.47      0.51 o 
  -1   6   2       47.66       45.87      1.79 o 
   0   6   2       76.46       80.46      2.25 o 
   1   6   2        0.06        0.26      0.39 o 
   2   6   2      407.65      399.72      4.62 o 
   3   6   2       14.02       13.14      1.12 o 
   4   6   2       25.38       28.69      1.54 o 
   5   6   2       11.19       13.77      1.63 o 
   6   6   2       19.69       23.24      2.20 o 
   7   6   2        5.11        4.08      1.44 o 
  -6   7   2        2.16        5.28      1.53 o 
  -5   7   2        2.66        2.50      1.03 o 
  -4   7   2        3.86        2.76      0.81 o 
  -3   7   2       26.80       20.93      1.72 o 
  -2   7   2        5.16        6.23      1.00 o 
  -1   7   2       37.15       43.04      2.26 o 
   0   7   2        1.74        2.54      0.68 o 
   1   7   2       80.99       76.18      2.29 o 
   2   7   2       15.33       18.88      1.66 o 
   3   7   2        3.60        1.87      0.76 o 
   4   7   2        1.59        1.72      0.84 o 
   5   7   2        7.50        6.08      1.67 o 
 -13   0   3        1.74        1.01      1.01 o 
 -11   0   3       30.59       29.53      1.93 o 
  -9   0   3       23.13       17.21      2.37 o 
  -7   0   3        2.84        1.21      0.34 o 
  -5   0   3     1492.86     1541.02     10.25 o 
  -3   0   3       18.03       15.82      0.61 o 
  -1   0   3     3558.68     2909.36     45.35 o 
   1   0   3      954.41      917.23      6.54 o 
   3   0   3      726.81      669.44      5.55 o 
   5   0   3     2168.39     2161.07     18.70 o 
   7   0   3        6.23        6.41      1.11 o 
   9   0   3        0.03       -0.24      1.19 o 
  11   0   3        3.62        2.06      1.38 o 
 -13   1   3        0.55        0.18      1.10 o 
 -12   1   3       14.10       16.57      1.53 o 
 -11   1   3       67.57       73.92      2.49 o 
 -10   1   3        2.59        3.21      0.62 o 
  -9   1   3        8.59       10.29      0.62 o 
  -8   1   3        6.13        7.93      0.58 o 
  -7   1   3       15.43       11.81      0.64 o 
  -6   1   3       84.30       84.00      1.24 o 
  -5   1   3       10.57        8.48      0.41 o 
  -4   1   3      149.23      158.35      1.80 o 
  -3   1   3       72.13       63.94      1.04 o 
  -2   1   3      544.82      541.96      6.02 o 
  -1   1   3      170.82      160.28      1.30 o 
   0   1   3      372.40      371.26      2.25 o 
   1   1   3      645.88      612.03      3.23 o 
   2   1   3      287.88      289.17      2.16 o 
   3   1   3      484.66      495.87      3.90 o 
   4   1   3     1668.56     1714.37      9.50 o 
   5   1   3        0.07        1.04      1.17 o 
   6   1   3       11.50       12.41      0.89 o 
   7   1   3      135.50      129.60      2.73 o 
   8   1   3        0.62        0.92      0.47 o 
   9   1   3        0.51        0.84      0.66 o 
  10   1   3        0.15        0.23      0.61 o 
  11   1   3        1.84        1.37      2.15 o 
 -13   2   3      134.11      147.04      5.44 o 
 -12   2   3        0.38        1.01      1.70 o 
 -11   2   3       57.45       63.33      2.33 o 
 -10   2   3       73.17       75.67      2.50 o 
  -9   2   3       50.65       58.90      2.10 o 
  -8   2   3      115.38      111.06      4.51 o 
  -7   2   3      482.32      486.29      4.59 o 
  -6   2   3      109.95      113.23      1.64 o 
  -5   2   3      186.84      195.70      2.79 o 
  -4   2   3       32.60       32.61      0.91 o 
  -3   2   3      350.03      405.55      4.75 o 
  -2   2   3       26.53       24.67      0.63 o 
  -1   2   3     2873.60     2968.78     11.99 o 
   0   2   3      280.17      268.82      3.79 o 
   1   2   3       96.88       94.30      1.16 o 
   2   2   3      144.25      134.35      1.39 o 
   3   2   3        0.58        0.86      0.18 o 
   4   2   3       13.40       11.07      0.62 o 
   5   2   3       22.88       23.66      1.11 o 
   6   2   3       90.61       91.50      2.57 o 
   7   2   3       43.60       41.95      1.85 o 
   8   2   3        3.14        3.64      0.97 o 
   9   2   3       20.45       17.98      1.60 o 
  10   2   3        1.57        2.21      0.86 o 
  11   2   3        0.51        1.88      0.83 o 
 -13   3   3       11.17       14.90      2.21 o 
 -12   3   3       79.76       77.11      4.03 o 
 -11   3   3       21.44       24.23      2.36 o 
 -10   3   3      250.48      252.02      4.98 o 
  -9   3   3       74.77       77.05      2.71 o 
  -8   3   3      151.43      144.82      2.92 o 
  -7   3   3       68.95       70.21      1.83 o 
  -6   3   3       22.07       20.71      0.90 o 
  -5   3   3       14.93       18.81      0.66 o 
  -4   3   3      894.72     1013.56      6.87 o 
  -3   3   3       57.92       59.25      1.07 o 
  -2   3   3      221.18      252.91      2.21 o 
  -1   3   3      497.66      520.10      3.59 o 
   0   3   3      186.83      193.92      1.94 o 
   1   3   3      358.13      386.34      3.46 o 
   2   3   3        7.63        5.75      0.50 o 
   3   3   3       35.59       38.96      1.04 o 
   4   3   3        2.33        1.82      0.47 o 
   5   3   3       11.90       12.73      1.03 o 
   6   3   3       69.09       69.89      2.06 o 
   7   3   3        3.78        3.17      0.64 o 
   8   3   3       27.98       25.21      1.85 o 
   9   3   3        8.69       10.81      1.53 o 
  10   3   3        0.00       -0.66      0.66 o 
 -12   4   3       29.70       32.11      2.35 o 
 -11   4   3       35.79       38.07      2.31 o 
 -10   4   3        7.96        9.35      1.37 o 
  -9   4   3       22.01       22.15      1.88 o 
  -8   4   3       70.14       72.74      2.76 o 
  -7   4   3       69.07       64.46      2.69 o 
  -6   4   3       58.78       55.28      1.89 o 
  -5   4   3       10.19        8.52      0.72 o 
  -4   4   3       24.56       24.88      1.07 o 
  -3   4   3        0.82        3.99      0.39 o 
  -2   4   3      169.57      166.93      2.04 o 
  -1   4   3      585.40      617.70      4.10 o 
   0   4   3      108.68      104.22      1.90 o 
   1   4   3      288.34      275.22      3.19 o 
   2   4   3       14.57       13.54      0.86 o 
   3   4   3       12.45       11.86      0.95 o 
   4   4   3       34.18       34.15      1.56 o 
   5   4   3        0.91        0.91      0.46 o 
   6   4   3       17.28       19.16      1.40 o 
   7   4   3        0.66        1.62      0.59 o 
   8   4   3        3.05        3.04      0.81 o 
   9   4   3       30.69       30.71      2.22 o 
 -11   5   3       20.39       20.72      1.99 o 
 -10   5   3       22.35       21.18      2.03 o 
  -9   5   3       13.41       15.51      1.73 o 
  -8   5   3        0.00        0.35      0.63 o 
  -7   5   3        7.69        6.67      0.93 o 
  -6   5   3       70.66       60.34      2.13 o 
  -5   5   3       80.86       78.56      2.38 o 
  -4   5   3       44.07       50.96      1.83 o 
  -3   5   3      128.43      128.39      2.60 o 
  -2   5   3      129.07      128.84      2.28 o 
  -1   5   3        0.22        1.22      0.37 o 
   0   5   3      350.43      366.65      4.18 o 
   1   5   3        2.13        2.45      0.50 o 
   2   5   3        0.00       -0.35      0.35 o 
   3   5   3       13.74       16.16      1.15 o 
   4   5   3       71.62       80.42      2.23 o 
   5   5   3        0.02       -0.35      0.46 o 
   6   5   3       18.43       18.54      1.47 o 
   7   5   3       10.70        9.98      1.40 o 
   8   5   3        0.02        2.00      0.87 o 
  -9   6   3        7.43        7.19      1.46 o 
  -8   6   3        0.74        0.50      0.77 o 
  -7   6   3        1.86        1.99      1.01 o 
  -6   6   3        4.53        4.21      0.77 o 
  -5   6   3      109.45      108.46      2.97 o 
  -4   6   3       84.14       77.28      2.63 o 
  -3   6   3       19.45       19.26      1.75 o 
  -2   6   3      360.09      341.39      5.45 o 
  -1   6   3        4.45        6.31      0.95 o 
   0   6   3      329.02      330.69      4.24 o 
   1   6   3       49.71       50.95      1.65 o 
   2   6   3        9.03       10.26      1.14 o 
   3   6   3       13.84       15.41      1.88 o 
   4   6   3        0.31        0.41      0.47 o 
   5   6   3       99.39       96.21      2.99 o 
   6   6   3       37.58       35.91      3.24 o 
   7   6   3        0.45        1.52      1.20 o 
  -7   7   3        0.32       -0.99      1.01 o 
  -6   7   3        0.06       -0.14      1.01 o 
  -5   7   3        1.84        1.23      0.69 o 
  -4   7   3        7.52        5.71      0.93 o 
  -3   7   3        2.09        1.47      1.03 o 
  -2   7   3        4.90       10.54      1.24 o 
  -1   7   3        0.61       -0.50      0.50 o 
   0   7   3        0.63        0.47      0.58 o 
   1   7   3        3.65        3.40      1.37 o 
   2   7   3        0.90        0.79      0.60 o 
   3   7   3        1.06        0.76      0.56 o 
   4   7   3       11.89       11.54      1.37 o 
 -14   0   4       13.54       17.65      2.89 o 
 -12   0   4        7.64        5.41      1.33 o 
 -10   0   4        1.12        1.63      0.51 o 
  -8   0   4      275.99      258.41      3.69 o 
  -6   0   4     2773.94     3172.20     19.38 o 
  -4   0   4     1345.49     1229.16     10.16 o 
  -2   0   4     1710.45     1626.92     10.15 o 
   0   0   4      857.61      898.46      6.66 o 
   2   0   4        9.22        5.68      0.57 o 
   4   0   4     4120.66     3893.25     27.68 o 
   6   0   4       14.72       14.51      2.13 o 
   8   0   4        0.47        0.21      0.67 o 
  10   0   4        5.54        5.78      1.60 o 
 -14   1   4        4.64        1.51      1.24 o 
 -13   1   4       13.67       14.07      2.61 o 
 -12   1   4       13.58       14.94      1.64 o 
 -11   1   4        3.05        2.40      0.50 o 
 -10   1   4        3.58        3.74      0.46 o 
  -9   1   4       23.95       25.09      1.13 o 
  -8   1   4      134.13      136.62      1.86 o 
  -7   1   4       12.49        9.59      0.52 o 
  -6   1   4       40.21       39.25      0.84 o 
  -5   1   4      885.53      913.44      5.73 o 
  -4   1   4      137.89      131.61      1.69 o 
  -3   1   4       40.52       26.92      0.71 o 
  -2   1   4       44.23       41.11      0.68 o 
  -1   1   4       92.10       97.80      1.10 o 
   0   1   4      273.56      259.33      1.96 o 
   1   1   4       77.50       70.28      0.97 o 
   2   1   4      105.56      124.33      1.43 o 
   3   1   4     1400.31     1425.69      8.26 o 
   4   1   4     1128.90     1103.32      7.13 o 
   5   1   4       34.45       31.76      1.26 o 
   6   1   4       22.84       22.06      1.19 o 
   7   1   4        0.53        0.64      0.56 o 
   8   1   4        9.15       10.32      1.24 o 
   9   1   4        1.48        2.37      0.89 o 
  10   1   4        2.51        1.24      1.15 o 
 -13   2   4        0.95        0.09      0.85 o 
 -12   2   4       19.89       22.90      2.35 o 
 -11   2   4        4.86        4.52      0.93 o 
 -10   2   4      117.45      122.84      2.64 o 
  -9   2   4       30.59       30.11      1.31 o 
  -8   2   4      308.31      307.52      3.49 o 
  -7   2   4       55.50       57.16      1.75 o 
  -6   2   4      246.11      258.37      2.96 o 
  -5   2   4      313.78      291.22      3.03 o 
  -4   2   4      264.21      272.35      2.85 o 
  -3   2   4      562.24      613.57      4.54 o 
  -2   2   4       16.78       16.94      0.54 o 
  -1   2   4       48.57       59.51      0.95 o 
   0   2   4       15.55       11.10      0.46 o 
   1   2   4       72.42       67.24      1.03 o 
   2   2   4      553.01      525.68      3.37 o 
   3   2   4       74.64       86.52      1.61 o 
   4   2   4       46.50       50.00      1.54 o 
   5   2   4        0.05        0.05      0.35 o 
   6   2   4        4.24        3.66      0.74 o 
   7   2   4       72.73       68.44      2.49 o 
   8   2   4        0.01        0.05      0.52 o 
   9   2   4       26.24       22.51      1.79 o 
  10   2   4        3.41        4.28      1.04 o 
 -13   3   4       47.38       54.34      3.45 o 
 -12   3   4       49.05       52.23      2.81 o 
 -11   3   4       56.01       63.57      2.60 o 
 -10   3   4       24.98       24.06      1.95 o 
  -9   3   4      135.92      135.25      3.50 o 
  -8   3   4        0.02        0.36      0.35 o 
  -7   3   4       34.12       31.04      1.12 o 
  -6   3   4       97.06       87.00      4.18 o 
  -5   3   4      166.03      162.10      2.88 o 
  -4   3   4      107.34      117.43      2.36 o 
  -3   3   4      701.66      816.84      5.19 o 
  -2   3   4       89.68       90.84      1.17 o 
  -1   3   4      360.06      390.75      3.06 o 
   0   3   4       10.83       10.87      0.50 o 
   1   3   4      279.58      284.40      2.94 o 
   2   3   4      168.26      157.10      2.15 o 
   3   3   4       11.47       15.31      1.09 o 
   4   3   4       50.19       47.92      1.69 o 
   5   3   4        3.42        2.81      0.57 o 
   6   3   4       29.47       28.48      1.48 o 
   7   3   4       40.59       42.96      2.17 o 
   8   3   4        0.93        0.39      0.63 o 
   9   3   4       14.61       15.17      1.61 o 
 -12   4   4       62.96       66.63      2.91 o 
 -11   4   4       34.43       37.25      2.29 o 
 -10   4   4      140.63      149.08      4.13 o 
  -9   4   4       48.27       45.69      2.31 o 
  -8   4   4        0.01        0.09      0.48 o 
  -7   4   4       52.56       52.87      1.91 o 
  -6   4   4        8.36        9.68      0.95 o 
  -5   4   4       12.39       12.70      0.89 o 
  -4   4   4        2.22        2.56      0.47 o 
  -3   4   4      161.79      159.84      2.39 o 
  -2   4   4       19.38       17.76      0.78 o 
  -1   4   4       53.99       51.64      1.14 o 
   0   4   4       88.70       95.15      1.84 o 
   1   4   4       81.24       81.64      1.88 o 
   2   4   4        7.82        7.04      0.61 o 
   3   4   4        5.00        4.94      0.64 o 
   4   4   4        9.66       11.33      1.07 o 
   5   4   4       74.20       71.59      2.28 o 
   6   4   4        4.99        5.16      0.89 o 
   7   4   4        0.11        1.60      0.70 o 
   8   4   4        0.00       -0.83      0.83 o 
   9   4   4        1.04        2.46      0.93 o 
 -11   5   4       21.31       25.68      2.25 o 
 -10   5   4        0.49        1.07      0.75 o 
  -9   5   4       18.70       21.30      2.01 o 
  -8   5   4       19.92       21.34      1.92 o 
  -7   5   4      157.59      148.03      3.42 o 
  -6   5   4        4.55        5.83      0.88 o 
  -5   5   4        1.36        3.60      0.71 o 
  -4   5   4        1.80        3.35      0.59 o 
  -3   5   4       33.75       29.93      1.71 o 
  -2   5   4        1.04        1.90      0.50 o 
  -1   5   4       35.08       28.77      1.25 o 
   0   5   4        4.63        4.57      0.56 o 
   1   5   4       46.39       48.94      1.49 o 
   2   5   4       39.24       37.36      1.59 o 
   3   5   4      135.95      148.60      3.07 o 
   4   5   4       19.40       19.48      1.47 o 
   5   5   4       59.95       61.71      2.32 o 
   6   5   4        8.02        8.71      1.07 o 
   7   5   4        0.33        1.38      0.80 o 
  -9   6   4        5.55        8.72      1.26 o 
  -8   6   4       44.49       47.79      3.19 o 
  -7   6   4        4.03        2.93      0.71 o 
  -6   6   4       33.91       27.25      1.83 o 
  -5   6   4        8.13        5.60      1.01 o 
  -4   6   4        2.60        2.37      0.64 o 
  -3   6   4       28.36       24.53      1.78 o 
  -2   6   4        0.02        1.01      0.56 o 
  -1   6   4      114.10      101.11      2.60 o 
   0   6   4        5.75        4.38      0.79 o 
   1   6   4      127.17      122.62      2.82 o 
   2   6   4       43.69       44.97      1.83 o 
   3   6   4        2.62        1.96      0.62 o 
   4   6   4      131.80      127.66      3.03 o 
   5   6   4        0.74        0.71      0.70 o 
   6   6   4        4.42        4.73      0.93 o 
  -6   7   4        0.38       -0.20      0.81 o 
  -5   7   4        6.54        5.02      0.99 o 
  -4   7   4       17.26       17.50      1.64 o 
  -3   7   4        1.18        0.77      0.62 o 
  -2   7   4        6.54        7.17      1.10 o 
  -1   7   4       14.28       12.47      1.31 o 
   0   7   4        0.57        0.83      0.71 o 
   1   7   4       14.33       16.46      1.76 o 
   2   7   4        0.23        1.14      0.87 o 
   3   7   4       47.91       46.31      2.01 o 
 -13   0   5      104.19      109.66      5.87 o 
 -11   0   5        3.43        1.71      0.99 o 
  -9   0   5       91.36       97.73      2.37 o 
  -7   0   5        1.97        1.57      0.40 o 
  -5   0   5       32.24       31.57      1.07 o 
  -3   0   5     3780.11     4083.01     20.27 o 
  -1   0   5        5.16        3.73      0.38 o 
   1   0   5      671.88      728.39      6.40 o 
   3   0   5      513.50      469.82      5.05 o 
   5   0   5       44.43       40.23      2.07 o 
   7   0   5      346.92      307.13      6.49 o 
   9   0   5        0.56       -0.78      0.87 o 
 -14   1   5        1.98        2.29      1.19 o 
 -13   1   5       43.24       40.27      2.34 o 
 -12   1   5        1.21        1.62      1.04 o 
 -11   1   5        3.54        4.40      0.66 o 
 -10   1   5       23.09       23.04      1.11 o 
  -9   1   5       79.71       81.60      1.71 o 
  -8   1   5       56.68       57.40      1.37 o 
  -7   1   5       20.08       18.67      0.82 o 
  -6   1   5      157.34      139.14      1.99 o 
  -5   1   5        0.07        0.11      0.24 o 
  -4   1   5       24.91       21.18      0.71 o 
  -3   1   5       66.10       58.48      0.87 o 
  -2   1   5      115.97      115.86      1.28 o 
  -1   1   5       45.70       43.80      0.90 o 
   0   1   5      369.37      348.98      2.54 o 
   1   1   5       13.83       16.77      0.57 o 
   2   1   5        4.05        2.76      0.38 o 
   3   1   5       13.57       11.35      0.71 o 
   4   1   5      144.44      142.65      2.26 o 
   5   1   5       20.87       18.63      1.65 o 
   6   1   5      543.43      509.03      6.90 o 
   7   1   5       22.88       22.07      1.64 o 
   8   1   5        3.96        5.43      0.91 o 
   9   1   5       21.97       23.97      1.89 o 
  10   1   5        0.00       -0.38      0.99 o 
 -13   2   5        5.87        5.18      1.83 o 
 -12   2   5       35.36       34.41      1.94 o 
 -11   2   5      400.14      403.56      5.24 o 
 -10   2   5        0.51        0.66      0.32 o 
  -9   2   5      154.93      163.01      2.60 o 
  -8   2   5       28.98       29.77      1.05 o 
  -7   2   5      139.02      144.55      2.31 o 
  -6   2   5       39.35       46.96      1.57 o 
  -5   2   5      438.51      413.62      3.84 o 
  -4   2   5       10.58       11.10      0.66 o 
  -3   2   5       10.96       11.56      0.47 o 
  -2   2   5        8.96        8.68      0.44 o 
  -1   2   5      224.99      245.84      2.25 o 
   0   2   5        1.49        1.29      0.28 o 
   1   2   5      342.28      329.59      2.65 o 
   2   2   5      125.31      112.65      1.53 o 
   3   2   5        3.73        3.29      0.60 o 
   4   2   5       16.29       17.05      1.15 o 
   5   2   5        3.42        2.75      0.67 o 
   6   2   5       22.24       21.32      1.81 o 
   7   2   5        5.56        5.16      1.30 o 
   8   2   5        8.30        9.12      1.22 o 
   9   2   5        4.13        2.18      1.27 o 
 -13   3   5        0.66       -0.40      0.65 o 
 -12   3   5       60.78       65.77      3.05 o 
 -11   3   5       10.78       13.09      1.41 o 
 -10   3   5      177.46      182.26      4.22 o 
  -9   3   5       46.45       42.86      1.65 o 
  -8   3   5      437.43      418.18      5.15 o 
  -7   3   5      310.51      307.90      3.67 o 
  -6   3   5      209.47      211.21      2.95 o 
  -5   3   5      408.54      435.35      4.35 o 
  -4   3   5       23.25       33.25      1.08 o 
  -3   3   5      133.43      135.54      1.74 o 
  -2   3   5      265.41      291.92      2.67 o 
  -1   3   5       27.21       32.56      0.84 o 
   0   3   5      390.91      414.66      3.26 o 
   1   3   5      142.87      140.76      2.05 o 
   2   3   5        2.31        1.51      0.39 o 
   3   3   5       22.14       23.93      1.36 o 
   4   3   5        1.28        1.74      0.49 o 
   5   3   5        0.50       -0.01      0.54 o 
   6   3   5        0.00       -0.45      0.63 o 
   7   3   5        1.93        0.64      0.80 o 
   8   3   5        1.75        3.18      0.85 o 
   9   3   5        0.85        2.19      0.87 o 
 -12   4   5        1.07        0.88      0.72 o 
 -11   4   5       35.54       38.83      2.46 o 
 -10   4   5       84.61       89.92      3.22 o 
  -9   4   5      154.13      149.32      3.39 o 
  -8   4   5      132.71      125.39      2.99 o 
  -7   4   5      165.80      149.97      3.12 o 
  -6   4   5      206.16      195.47      3.56 o 
  -5   4   5      128.19      124.88      2.37 o 
  -4   4   5        5.48        5.68      0.64 o 
  -3   4   5       25.79       25.02      1.04 o 
  -2   4   5      192.00      192.66      2.36 o 
  -1   4   5        0.04       -0.08      0.26 o 
   0   4   5       99.02       99.01      2.13 o 
   1   4   5      178.05      180.37      2.66 o 
   2   4   5       69.72       70.33      1.95 o 
   3   4   5       93.93       89.48      2.22 o 
   4   4   5        0.12        0.67      0.45 o 
   5   4   5        5.31        4.93      0.95 o 
   6   4   5        5.32        6.70      1.13 o 
   7   4   5        0.69        1.67      0.78 o 
   8   4   5       10.64       11.39      2.09 o 
 -11   5   5        1.29        2.24      0.95 o 
 -10   5   5        2.11        1.03      0.69 o 
  -9   5   5       35.63       34.78      2.65 o 
  -8   5   5       18.00       16.05      1.40 o 
  -7   5   5        8.04        7.82      1.16 o 
  -6   5   5        1.51        0.69      0.46 o 
  -5   5   5       52.46       47.49      1.82 o 
  -4   5   5      143.04      123.73      2.61 o 
  -3   5   5       87.91       84.71      2.22 o 
  -2   5   5       75.33       73.18      2.00 o 
  -1   5   5       27.25       29.33      1.38 o 
   0   5   5      178.21      173.83      3.10 o 
   1   5   5       15.35       14.74      1.14 o 
   2   5   5      228.52      231.13      3.87 o 
   3   5   5        0.26       -0.28      0.44 o 
   4   5   5        6.32        6.23      0.92 o 
   5   5   5        0.40        1.30      0.69 o 
   6   5   5       26.10       29.91      1.95 o 
   7   5   5        5.42        4.76      1.11 o 
  -9   6   5        0.69        0.00      1.35 o 
  -8   6   5        3.55        4.36      1.03 o 
  -7   6   5        2.55        2.13      0.67 o 
  -6   6   5        8.08       10.10      1.31 o 
  -5   6   5        0.33       -0.43      0.43 o 
  -4   6   5        6.89        6.81      1.11 o 
  -3   6   5       81.02       70.46      2.87 o 
  -2   6   5       41.13       42.38      1.73 o 
  -1   6   5        1.15        1.42      0.50 o 
   0   6   5      109.92      107.15      2.64 o 
   1   6   5        2.66        2.50      1.38 o 
   2   6   5       42.99       43.27      1.88 o 
   3   6   5        6.53        7.46      0.90 o 
   4   6   5        0.15        0.65      1.31 o 
   5   6   5       11.86       13.88      1.49 o 
  -6   7   5        2.52        3.54      0.82 o 
  -5   7   5        0.24        0.47      0.63 o 
  -4   7   5        5.73        5.12      1.03 o 
  -3   7   5        4.00        5.07      1.16 o 
  -2   7   5       10.81        9.05      1.14 o 
  -1   7   5       11.45       14.06      1.41 o 
   0   7   5        0.05        0.77      0.79 o 
   1   7   5        1.99        2.80      1.56 o 
   2   7   5        7.84        6.85      1.01 o 
 -14   0   6      135.38      140.88      6.88 o 
 -12   0   6       28.73       24.07      2.80 o 
 -10   0   6        0.28        0.61      0.47 o 
  -8   0   6        1.82        3.85      0.55 o 
  -6   0   6      461.21      455.36      4.91 o 
  -4   0   6     2400.33     2508.07     19.73 o 
  -2   0   6      318.92      284.02      2.95 o 
   0   0   6       99.93       81.10      1.85 o 
   2   0   6       38.56       49.49      2.18 o 
   4   0   6       51.04       48.60      2.28 o 
   6   0   6      306.30      240.89      5.58 o 
   8   0   6        8.04        5.13      1.65 o 
 -14   1   6        0.00       -0.69      0.69 o 
 -13   1   6       25.23       20.49      2.02 o 
 -12   1   6       31.97       28.34      1.63 o 
 -11   1   6        5.23        4.22      0.60 o 
 -10   1   6       84.34       80.59      1.84 o 
  -9   1   6        1.17        1.63      0.35 o 
  -8   1   6       41.86       41.22      1.18 o 
  -7   1   6       51.51       53.55      1.32 o 
  -6   1   6       44.76       55.74      1.28 o 
  -5   1   6       26.24       33.13      0.96 o 
  -4   1   6      244.58      268.83      2.06 o 
  -3   1   6       42.79       48.12      0.88 o 
  -2   1   6      203.52      203.10      1.95 o 
  -1   1   6       89.15       92.32      1.29 o 
   0   1   6       29.98       35.62      0.81 o 
   1   1   6       13.38       17.16      0.66 o 
   2   1   6       86.89       85.95      1.46 o 
   3   1   6        0.27        1.32      0.32 o 
   4   1   6        0.11        0.99      0.39 o 
   5   1   6      140.40      135.21      3.36 o 
   6   1   6      200.36      179.10      4.09 o 
   7   1   6       22.23       19.25      1.66 o 
   8   1   6        3.54        4.01      1.38 o 
   9   1   6       13.16       11.99      1.72 o 
 -13   2   6        1.24       -0.11      0.63 o 
 -12   2   6        1.74        2.60      0.73 o 
 -11   2   6        0.10        0.96      0.45 o 
 -10   2   6       44.44       43.11      1.43 o 
  -9   2   6        0.06        0.58      0.31 o 
  -8   2   6      271.90      265.78      3.36 o 
  -7   2   6        6.41        5.60      0.56 o 
  -6   2   6      990.82      957.68      6.73 o 
  -5   2   6      102.45      102.02      1.84 o 
  -4   2   6      533.58      555.20      4.58 o 
  -3   2   6      411.84      397.42      2.99 o 
  -2   2   6      271.31      269.17      2.37 o 
  -1   2   6      242.04      262.42      2.40 o 
   0   2   6        0.70        0.03      0.17 o 
   1   2   6       43.65       40.16      0.91 o 
   2   2   6        0.04        0.55      0.28 o 
   3   2   6        3.20        4.67      0.78 o 
   4   2   6       59.81       54.38      1.77 o 
   5   2   6       91.21       95.29      2.95 o 
   6   2   6       33.40       35.81      2.02 o 
   7   2   6        1.51        2.54      0.77 o 
   8   2   6        6.62        5.39      1.03 o 
   9   2   6       11.30        9.03      1.34 o 
 -13   3   6        2.26        1.17      1.01 o 
 -12   3   6       21.51       21.80      1.83 o 
 -11   3   6      104.50      100.88      3.68 o 
 -10   3   6      162.18      162.92      2.92 o 
  -9   3   6      477.65      493.01      5.19 o 
  -8   3   6       70.59       65.41      1.72 o 
  -7   3   6      110.41      104.67      2.12 o 
  -6   3   6       56.46       54.63      1.50 o 
  -5   3   6      129.82      115.84      2.13 o 
  -4   3   6        2.88        1.99      0.38 o 
  -3   3   6      152.44      145.17      2.12 o 
  -2   3   6        6.65        5.83      0.44 o 
  -1   3   6      254.02      276.14      2.85 o 
   0   3   6       11.52       11.63      0.69 o 
   1   3   6      129.14      124.94      2.39 o 
   2   3   6       18.29       17.01      1.04 o 
   3   3   6      106.00      100.36      2.52 o 
   4   3   6       56.14       51.83      1.89 o 
   5   3   6        0.15        1.06      0.59 o 
   6   3   6        4.51        4.04      0.87 o 
   7   3   6        4.40        2.94      1.14 o 
   8   3   6        3.79        4.64      1.05 o 
 -12   4   6       11.49       13.86      1.81 o 
 -11   4   6        3.11        4.34      1.37 o 
 -10   4   6       60.17       57.65      2.52 o 
  -9   4   6       16.12       17.98      1.39 o 
  -8   4   6      242.40      248.08      4.27 o 
  -7   4   6       26.68       28.04      1.49 o 
  -6   4   6       13.56       14.86      1.02 o 
  -5   4   6        0.47        0.58      0.47 o 
  -4   4   6        6.63        6.45      0.63 o 
  -3   4   6        5.21        7.12      0.64 o 
  -2   4   6        0.65        0.49      0.40 o 
  -1   4   6       16.48       16.99      0.92 o 
   0   4   6        3.27        2.94      0.59 o 
   1   4   6        0.31        0.75      0.36 o 
   2   4   6       37.01       37.81      1.52 o 
   3   4   6       54.91       50.69      1.95 o 
   4   4   6        2.73        3.55      0.67 o 
   5   4   6        2.84        2.88      0.73 o 
   6   4   6       10.91       11.11      1.46 o 
   7   4   6       20.10       21.81      1.96 o 
 -11   5   6        1.50        1.77      0.77 o 
 -10   5   6       21.10       25.22      2.59 o 
  -9   5   6       30.46       32.61      1.90 o 
  -8   5   6       25.02       29.23      1.81 o 
  -7   5   6       15.78       17.69      1.40 o 
  -6   5   6       29.00       33.04      1.68 o 
  -5   5   6      154.34      142.65      2.63 o 
  -4   5   6        1.15        1.72      0.53 o 
  -3   5   6        0.76       -0.25      0.39 o 
  -2   5   6       13.66       15.62      1.13 o 
  -1   5   6        1.28        1.60      0.45 o 
   0   5   6        0.86        0.82      0.43 o 
   1   5   6        2.27        3.39      0.86 o 
   2   5   6        9.13       11.66      1.23 o 
   3   5   6        1.22        1.41      0.53 o 
   4   5   6       31.20       29.86      1.94 o 
   5   5   6       70.64       70.32      2.62 o 
   6   5   6        9.71       12.22      1.57 o 
  -9   6   6       19.46       23.32      3.95 o 
  -8   6   6        1.47        2.54      1.18 o 
  -7   6   6        2.87        6.51      1.08 o 
  -6   6   6      103.51       96.41      3.09 o 
  -5   6   6        0.22        0.22      0.57 o 
  -4   6   6        9.57        4.40      0.84 o 
  -3   6   6       12.45       11.57      1.22 o 
  -2   6   6        6.05        5.82      0.77 o 
  -1   6   6       48.73       47.72      1.82 o 
   0   6   6        0.89        2.47      1.05 o 
   1   6   6       89.41       86.59      2.89 o 
   2   6   6        1.69        2.83      0.79 o 
   3   6   6       48.17       49.26      2.03 o 
   4   6   6       16.20       16.85      1.53 o 
  -5   7   6       16.36        8.08      1.11 o 
  -4   7   6        0.78        1.21      0.69 o 
  -3   7   6        1.29        1.53      0.68 o 
  -2   7   6        9.31        7.39      1.09 o 
  -1   7   6        0.01        0.50      0.74 o 
   0   7   6        1.30        1.43      1.08 o 
 -13   0   7       44.84       47.25      2.44 o 
 -11   0   7      458.81      409.02      7.19 o 
  -9   0   7       12.55       16.17      1.51 o 
  -7   0   7      154.05      153.25      2.81 o 
  -5   0   7      107.58       95.92      2.66 o 
  -3   0   7       87.70       86.92      1.94 o 
  -1   0   7     1694.76     1644.78     12.01 o 
   1   0   7        0.55        1.98      0.52 o 
   3   0   7       74.21       72.16      2.75 o 
   5   0   7       62.62       53.62      2.68 o 
   7   0   7        0.36       -0.60      0.96 o 
 -14   1   7        0.01       -0.63      0.63 o 
 -13   1   7        1.95        1.65      0.98 o 
 -12   1   7       17.81       19.80      1.29 o 
 -11   1   7       39.04       39.35      1.53 o 
 -10   1   7        0.13        0.05      0.30 o 
  -9   1   7       31.15       35.69      1.21 o 
  -8   1   7       25.96       28.34      1.06 o 
  -7   1   7       32.92       28.17      0.99 o 
  -6   1   7      130.89      131.68      2.11 o 
  -5   1   7        0.55        0.88      0.17 o 
  -4   1   7      228.95      219.71      2.10 o 
  -3   1   7       20.93       20.18      0.64 o 
  -2   1   7      114.56      120.74      1.58 o 
  -1   1   7      185.75      180.67      1.98 o 
   0   1   7        2.86        3.09      0.33 o 
   1   1   7       51.59       50.41      1.16 o 
   2   1   7       94.62       85.83      1.82 o 
   3   1   7       10.84       12.73      0.99 o 
   4   1   7        7.91        8.14      1.00 o 
   5   1   7        0.91        1.28      0.57 o 
   6   1   7       32.84       28.20      1.88 o 
   7   1   7        2.74        3.77      0.87 o 
   8   1   7      105.17       82.98      3.10 o 
 -13   2   7        6.23        6.00      1.23 o 
 -12   2   7        4.60        6.44      0.97 o 
 -11   2   7        0.92        1.10      0.77 o 
 -10   2   7       10.41        9.60      0.83 o 
  -9   2   7      573.04      543.75      5.46 o 
  -8   2   7        2.74        3.73      0.67 o 
  -7   2   7      203.02      194.59      2.81 o 
  -6   2   7       11.08        7.42      0.66 o 
  -5   2   7       49.91       44.72      1.26 o 
  -4   2   7       30.02       25.19      1.01 o 
  -3   2   7       14.44       12.75      0.57 o 
  -2   2   7       12.56       13.09      0.61 o 
  -1   2   7       23.15       26.49      0.95 o 
   0   2   7        0.13       -0.17      0.19 o 
   1   2   7      113.47      118.82      1.97 o 
   2   2   7        0.61       -0.15      0.41 o 
   3   2   7       16.35       16.99      1.16 o 
   4   2   7       10.20       10.46      1.15 o 
   5   2   7        2.17        1.51      0.98 o 
   6   2   7        0.08        0.24      0.57 o 
   7   2   7        2.58        2.98      0.92 o 
   8   2   7       24.43       20.16      2.11 o 
 -13   3   7        1.71        2.62      0.85 o 
 -12   3   7       46.04       46.76      2.25 o 
 -11   3   7        3.68        6.04      0.85 o 
 -10   3   7      137.39      141.21      2.79 o 
  -9   3   7        0.19        0.66      0.42 o 
  -8   3   7      379.23      399.38      4.65 o 
  -7   3   7       38.09       42.38      1.39 o 
  -6   3   7      111.12      112.97      2.23 o 
  -5   3   7      334.66      337.25      3.64 o 
  -4   3   7       72.93       75.88      1.63 o 
  -3   3   7      223.17      213.77      2.69 o 
  -2   3   7       22.77       25.05      0.85 o 
  -1   3   7       19.96       20.75      0.78 o 
   0   3   7       11.56       12.12      0.73 o 
   1   3   7       13.74       14.48      1.00 o 
   2   3   7      139.95      153.83      3.21 o 
   3   3   7       21.58       21.66      1.43 o 
   4   3   7        3.22        5.13      1.00 o 
   5   3   7        0.91        0.28      1.34 o 
   6   3   7        1.85        1.53      0.73 o 
   7   3   7        0.83        0.79      1.11 o 
 -12   4   7        0.23        0.16      0.65 o 
 -11   4   7        8.34        6.91      1.06 o 
 -10   4   7        0.88        0.70      0.61 o 
  -9   4   7       12.17       13.43      1.49 o 
  -8   4   7      126.17      117.71      2.51 o 
  -7   4   7      324.42      300.19      4.07 o 
  -6   4   7      261.11      236.20      3.52 o 
  -5   4   7      375.10      364.80      4.07 o 
  -4   4   7      136.08      127.13      2.27 o 
  -3   4   7      121.68      121.36      2.49 o 
  -2   4   7        9.48       10.26      0.87 o 
  -1   4   7        3.87        4.23      0.58 o 
   0   4   7      103.87       98.85      2.72 o 
   1   4   7        5.69        5.95      0.70 o 
   2   4   7       22.58       25.72      1.42 o 
   3   4   7       21.51       21.57      1.56 o 
   4   4   7       40.22       39.35      1.93 o 
   5   4   7       27.43       23.02      3.06 o 
   6   4   7        5.53        6.29      1.09 o 
 -10   5   7       12.51       15.77      1.49 o 
  -9   5   7        7.36        6.86      1.54 o 
  -8   5   7        1.58        3.73      0.69 o 
  -7   5   7        2.43        2.03      0.65 o 
  -6   5   7       10.59        8.71      0.82 o 
  -5   5   7       11.94       13.33      1.08 o 
  -4   5   7        1.81        1.43      0.52 o 
  -3   5   7       69.34       68.51      2.06 o 
  -2   5   7       95.46       88.24      2.28 o 
  -1   5   7       36.63       35.70      1.73 o 
   0   5   7       18.07       18.04      1.51 o 
   1   5   7        5.69        4.58      0.83 o 
   2   5   7       60.11       64.94      2.13 o 
   3   5   7        3.11        4.04      0.85 o 
   4   5   7       48.52       49.63      2.24 o 
   5   5   7        0.01        1.66      0.81 o 
  -8   6   7        0.54        1.29      0.80 o 
  -7   6   7        0.33        0.21      0.69 o 
  -6   6   7       15.77       12.96      1.29 o 
  -5   6   7        2.20        1.97      0.65 o 
  -4   6   7        6.59        6.64      0.94 o 
  -3   6   7       17.77       16.89      1.30 o 
  -2   6   7        5.00        5.39      0.84 o 
  -1   6   7       21.18       22.66      2.64 o 
   0   6   7        1.92        2.74      0.74 o 
   1   6   7        2.21        2.64      0.71 o 
   2   6   7        8.03       10.30      1.28 o 
   3   6   7        0.75        0.49      0.66 o 
  -4   7   7        0.25        0.01      0.65 o 
  -3   7   7        1.12        0.59      0.71 o 
  -2   7   7       13.29       11.85      1.58 o 
 -14   0   8        1.57        1.19      1.19 o 
 -12   0   8      187.56      161.25      9.86 o 
 -10   0   8        2.04        1.64      0.66 o 
  -8   0   8       87.68       86.83      2.99 o 
  -6   0   8        0.57        0.50      0.28 o 
  -4   0   8      364.35      379.12      3.95 o 
  -2   0   8      236.67      237.64      3.03 o 
   0   0   8        0.04        0.62      0.59 o 
   2   0   8        0.94        0.70      0.53 o 
   4   0   8        0.21        0.67      0.66 o 
   6   0   8        6.13        3.99      1.38 o 
 -14   1   8        1.77        2.21      0.97 o 
 -13   1   8       12.22       12.62      1.16 o 
 -12   1   8       21.76       23.11      1.46 o 
 -11   1   8       18.89       19.43      1.29 o 
 -10   1   8      119.15      100.83      2.40 o 
  -9   1   8        9.38        7.77      0.84 o 
  -8   1   8      162.51      150.60      2.51 o 
  -7   1   8       10.22        9.14      0.79 o 
  -6   1   8      110.76      118.94      2.09 o 
  -5   1   8        8.19        9.43      0.64 o 
  -4   1   8        0.23        0.81      0.19 o 
  -3   1   8      126.14      132.10      1.74 o 
  -2   1   8      145.75      147.41      2.09 o 
  -1   1   8        8.20        8.12      0.54 o 
   0   1   8       30.93       31.94      0.99 o 
   1   1   8        5.02        7.88      0.73 o 
   2   1   8        1.65        3.68      0.68 o 
   3   1   8        3.69        4.19      0.64 o 
   4   1   8       18.80       15.11      1.37 o 
   5   1   8        0.07        0.64      0.51 o 
   6   1   8        1.70        3.37      0.85 o 
   7   1   8        7.92        7.15      1.14 o 
 -13   2   8        8.09        5.47      1.81 o 
 -12   2   8        6.64        8.30      0.91 o 
 -11   2   8        1.84        1.85      0.51 o 
 -10   2   8       29.46       34.43      1.39 o 
  -9   2   8       32.91       34.75      1.33 o 
  -8   2   8       33.31       35.91      1.30 o 
  -7   2   8       64.43       58.85      1.58 o 
  -6   2   8      275.79      270.90      3.43 o 
  -5   2   8        4.18        3.27      0.42 o 
  -4   2   8      789.84      777.85      5.65 o 
  -3   2   8        0.06        0.32      0.26 o 
  -2   2   8      233.26      235.00      2.51 o 
  -1   2   8       49.65       47.40      1.23 o 
   0   2   8       67.35       68.13      1.36 o 
   1   2   8       33.69       36.78      1.44 o 
   2   2   8        0.22        0.61      0.49 o 
   3   2   8       17.05       15.64      1.41 o 
   4   2   8        8.03        8.57      1.16 o 
   5   2   8        0.50        0.88      0.59 o 
   6   2   8        3.50        4.07      0.90 o 
   7   2   8       24.03       21.25      1.91 o 
 -13   3   8        8.75       11.70      3.80 o 
 -12   3   8        7.12        4.82      0.86 o 
 -11   3   8        0.88        1.03      0.54 o 
 -10   3   8       37.18       32.24      1.50 o 
  -9   3   8      123.66      115.25      2.69 o 
  -8   3   8      199.07      188.88      3.13 o 
  -7   3   8      938.96      928.64      7.51 o 
  -6   3   8      102.68       94.99      1.97 o 
  -5   3   8      128.43      122.47      2.17 o 
  -4   3   8      200.15      186.28      2.63 o 
  -3   3   8       53.91       52.64      1.38 o 
  -2   3   8       77.67       72.30      1.62 o 
  -1   3   8       54.25       57.17      1.41 o 
   0   3   8       26.23       24.46      1.21 o 
   1   3   8       28.21       27.40      1.29 o 
   2   3   8        3.40        4.70      0.92 o 
   3   3   8       22.51       24.37      1.53 o 
   4   3   8        7.86        7.04      1.17 o 
   5   3   8       19.83       22.21      2.25 o 
   6   3   8       12.18       11.39      1.44 o 
 -12   4   8        0.39        1.49      1.72 o 
 -11   4   8        3.56        4.55      0.72 o 
 -10   4   8       12.23       15.25      1.76 o 
  -9   4   8        0.02       -0.10      0.41 o 
  -8   4   8        0.61        0.63      0.43 o 
  -7   4   8       12.54       12.77      1.01 o 
  -6   4   8      109.61      109.81      2.26 o 
  -5   4   8        1.23        1.11      0.61 o 
  -4   4   8       89.77       91.60      1.97 o 
  -3   4   8       25.33       27.23      1.32 o 
  -2   4   8       21.83       18.66      1.16 o 
  -1   4   8        2.66        2.61      0.48 o 
   0   4   8        1.08        0.93      0.53 o 
   1   4   8        1.10        0.95      0.49 o 
   2   4   8        0.26        0.19      0.62 o 
   3   4   8        1.62        1.11      0.63 o 
   4   4   8       22.47       22.77      1.98 o 
   5   4   8       15.91       16.91      1.85 o 
 -10   5   8        7.47       10.83      2.10 o 
  -9   5   8        0.14        0.19      0.79 o 
  -8   5   8       63.48       72.87      2.45 o 
  -7   5   8       13.49       17.40      1.32 o 
  -6   5   8       67.54       72.59      2.21 o 
  -5   5   8        9.65        9.49      0.95 o 
  -4   5   8        0.02        0.76      0.46 o 
  -3   5   8       94.36       89.20      2.36 o 
  -2   5   8        2.47        4.23      0.71 o 
  -1   5   8        1.97        2.56      0.64 o 
   0   5   8        7.86        8.53      1.06 o 
   1   5   8       11.38       11.53      1.29 o 
   2   5   8        3.86        3.92      0.82 o 
   3   5   8        5.34        7.36      1.50 o 
   4   5   8        2.02        2.07      1.07 o 
  -8   6   8       20.47       20.95      1.79 o 
  -7   6   8       11.60       13.67      1.38 o 
  -6   6   8        2.10        3.68      0.79 o 
  -5   6   8        1.55        1.09      0.62 o 
  -4   6   8       90.19       83.36      2.50 o 
  -3   6   8        0.12       -0.21      0.50 o 
  -2   6   8        1.88        0.72      0.86 o 
  -1   6   8        9.67        7.81      1.24 o 
   0   6   8        0.65        0.83      0.66 o 
   1   6   8       14.81       14.77      1.51 o 
 -13   0   9       43.75       45.37      2.73 o 
 -11   0   9       92.37       92.71      3.61 o 
  -9   0   9      685.96      572.71     10.52 o 
  -7   0   9       16.46       19.74      1.67 o 
  -5   0   9       95.57       96.76      2.38 o 
  -3   0   9      123.13      120.85      2.18 o 
  -1   0   9        4.03        4.27      0.64 o 
   1   0   9      200.57      185.94      4.84 o 
   3   0   9       20.96       23.49      1.98 o 
   5   0   9        7.72        3.07      1.24 o 
 -13   1   9        0.18        0.91      0.48 o 
 -12   1   9        0.06        0.36      0.50 o 
 -11   1   9        2.23        2.29      0.51 o 
 -10   1   9      100.05       90.17      2.44 o 
  -9   1   9        0.02       -0.40      0.40 o 
  -8   1   9        9.01       11.15      1.00 o 
  -7   1   9       38.39       33.89      1.21 o 
  -6   1   9       30.70       31.90      1.13 o 
  -5   1   9        0.32        0.13      0.38 o 
  -4   1   9       48.08       47.19      1.24 o 
  -3   1   9       12.46       14.69      0.69 o 
  -2   1   9       23.16       22.91      0.93 o 
  -1   1   9       15.99       22.43      0.84 o 
   0   1   9      147.32      154.43      2.35 o 
   1   1   9      103.02       99.17      2.15 o 
   2   1   9        0.04       -0.17      0.37 o 
   3   1   9       21.73       24.68      1.69 o 
   4   1   9       13.46       12.50      1.33 o 
   5   1   9        2.38        3.45      0.78 o 
   6   1   9        2.75        1.70      1.04 o 
 -13   2   9        1.72        0.37      0.99 o 
 -12   2   9        3.62        4.96      0.73 o 
 -11   2   9        4.05        4.12      0.69 o 
 -10   2   9        0.29        0.75      0.47 o 
  -9   2   9        7.16        8.04      0.80 o 
  -8   2   9        4.31        4.27      0.77 o 
  -7   2   9      365.74      332.86      4.07 o 
  -6   2   9       36.86       36.26      1.17 o 
  -5   2   9       63.43       62.72      1.53 o 
  -4   2   9       13.72       14.06      0.86 o 
  -3   2   9        0.12        0.89      0.29 o 
  -2   2   9       33.88       36.15      1.03 o 
  -1   2   9       10.06       11.19      0.70 o 
   0   2   9        0.02       -0.22      0.28 o 
   1   2   9       20.61       22.40      1.37 o 
   2   2   9        0.77        1.14      0.55 o 
   3   2   9       26.07       24.71      1.71 o 
   4   2   9        0.54        1.02      0.62 o 
   5   2   9        0.73        1.47      0.92 o 
   6   2   9        0.02       -0.10      0.69 o 
 -12   3   9        2.64        4.05      0.72 o 
 -11   3   9       17.32       22.41      1.52 o 
 -10   3   9       88.73       86.63      2.25 o 
  -9   3   9       40.75       40.59      1.57 o 
  -8   3   9       90.69       90.23      2.22 o 
  -7   3   9       22.60       20.53      1.14 o 
  -6   3   9      519.21      520.36      5.00 o 
  -5   3   9        5.67        8.28      0.75 o 
  -4   3   9       13.25       11.77      0.95 o 
  -3   3   9       62.50       64.46      1.93 o 
  -2   3   9       20.48       20.71      1.13 o 
  -1   3   9        9.36        8.83      1.02 o 
   0   3   9       13.26       12.75      1.00 o 
   1   3   9        0.71        1.75      0.49 o 
   2   3   9        0.01        0.42      0.71 o 
   3   3   9        3.22        1.21      0.80 o 
   4   3   9       30.12       29.78      2.11 o 
   5   3   9        3.16        3.07      0.82 o 
 -11   4   9        3.44        5.29      0.87 o 
 -10   4   9        2.87        4.68      0.85 o 
  -9   4   9       17.94       17.66      1.25 o 
  -8   4   9       14.79       13.98      1.11 o 
  -7   4   9        2.21        2.27      0.51 o 
  -6   4   9       58.44       54.22      1.66 o 
  -5   4   9      181.32      172.94      2.89 o 
  -4   4   9      106.79       94.68      2.31 o 
  -3   4   9      235.97      236.33      3.81 o 
  -2   4   9       39.14       39.34      1.62 o 
  -1   4   9       38.18       39.61      1.95 o 
   0   4   9        6.24        7.32      0.98 o 
   1   4   9        1.01        1.80      0.59 o 
   2   4   9       16.99       18.84      1.57 o 
   3   4   9        2.49        3.53      0.89 o 
   4   4   9        4.08        5.56      1.13 o 
 -10   5   9       13.17       16.35      2.21 o 
  -9   5   9        4.90        3.49      0.73 o 
  -8   5   9       15.92       18.42      1.31 o 
  -7   5   9        1.27        0.78      0.47 o 
  -6   5   9        1.98        4.09      0.69 o 
  -5   5   9       19.77       16.72      1.25 o 
  -4   5   9        6.80        6.93      0.83 o 
  -3   5   9       46.98       47.83      2.00 o 
  -2   5   9        0.45        0.33      0.63 o 
  -1   5   9       22.96       25.24      1.89 o 
   0   5   9       33.47       33.24      2.09 o 
   1   5   9       11.61       10.25      1.24 o 
   2   5   9        0.49        2.34      0.90 o 
  -6   6   9        1.48        2.05      0.81 o 
  -5   6   9        1.21        1.63      0.59 o 
  -4   6   9        3.88        3.70      0.66 o 
  -3   6   9        4.62        3.33      0.78 o 
  -2   6   9        0.33        0.41      0.68 o 
  -1   6   9       28.47       28.25      2.03 o 
 -12   0  10       20.13       14.62      1.77 o 
 -10   0  10       60.16       50.03      2.62 o 
  -8   0  10       26.45       28.80      2.07 o 
  -6   0  10      171.34      155.65      4.31 o 
  -4   0  10       16.97       18.86      1.72 o 
  -2   0  10      168.04      173.36      3.51 o 
   0   0  10        0.42        0.42      0.54 o 
   2   0  10        0.14        0.45      0.69 o 
   4   0  10        1.53       -0.14      1.01 o 
 -13   1  10        6.46        7.61      0.92 o 
 -12   1  10        2.97        3.00      0.69 o 
 -11   1  10       26.62       25.97      1.58 o 
 -10   1  10       62.65       52.45      1.90 o 
  -9   1  10       31.16       32.11      1.59 o 
  -8   1  10      127.96      112.19      2.68 o 
  -7   1  10       62.07       51.90      1.93 o 
  -6   1  10       76.92       67.54      1.96 o 
  -5   1  10       40.97       38.84      1.34 o 
  -4   1  10      102.81      106.07      2.21 o 
  -3   1  10        0.06        0.50      0.26 o 
  -2   1  10       22.01       21.33      1.01 o 
  -1   1  10       25.68       29.37      1.09 o 
   0   1  10       12.82       12.47      0.93 o 
   1   1  10        0.17        0.75      0.61 o 
   2   1  10        0.33        1.59      0.60 o 
   3   1  10        1.38        4.15      1.42 o 
   4   1  10        0.39       -0.04      0.56 o 
   5   1  10        2.59        2.22      0.80 o 
 -13   2  10        0.30        0.07      0.54 o 
 -12   2  10        4.83        9.61      1.08 o 
 -11   2  10        2.88        2.67      0.59 o 
 -10   2  10        7.79       10.91      1.09 o 
  -9   2  10        0.12        0.28      0.52 o 
  -8   2  10       39.10       44.22      1.44 o 
  -7   2  10       63.55       65.48      1.66 o 
  -6   2  10        1.36        1.87      0.56 o 
  -5   2  10      138.24      131.72      2.33 o 
  -4   2  10      178.77      181.30      2.74 o 
  -3   2  10        2.75        3.52      0.51 o 
  -2   2  10      185.23      182.87      2.71 o 
  -1   2  10       28.44       32.56      1.21 o 
   0   2  10       32.61       32.39      1.45 o 
   1   2  10        2.20        2.21      0.65 o 
   2   2  10       11.71       10.69      1.27 o 
   3   2  10        8.07        7.87      1.10 o 
   4   2  10        0.00       -0.07      0.67 o 
 -12   3  10        0.70        1.34      0.74 o 
 -11   3  10       20.00       24.80      1.66 o 
 -10   3  10        2.68        1.79      0.61 o 
  -9   3  10        0.13       -0.33      0.39 o 
  -8   3  10        8.80        7.17      0.81 o 
  -7   3  10       38.28       40.72      1.42 o 
  -6   3  10       77.07       72.73      1.82 o 
  -5   3  10      530.11      550.40      5.80 o 
  -4   3  10       49.70       52.29      1.58 o 
  -3   3  10      162.99      157.93      2.95 o 
  -2   3  10      116.84      117.81      2.56 o 
  -1   3  10        0.10        0.51      0.51 o 
   0   3  10       31.10       32.30      1.80 o 
   1   3  10       10.81       12.22      1.17 o 
   2   3  10        5.09        6.51      1.11 o 
   3   3  10        1.05        0.63      0.98 o 
   4   3  10        1.53        2.27      0.82 o 
 -11   4  10        0.37       -0.31      0.61 o 
 -10   4  10        0.41        0.50      0.49 o 
  -9   4  10        0.00        0.23      0.38 o 
  -8   4  10        2.82        3.79      0.60 o 
  -7   4  10        2.06        1.96      0.84 o 
  -6   4  10       43.19       48.05      1.61 o 
  -5   4  10       81.78       80.41      2.24 o 
  -4   4  10       17.42       19.01      1.30 o 
  -3   4  10        0.58        1.86      0.51 o 
  -2   4  10       76.87       74.88      2.54 o 
  -1   4  10       13.87       12.70      1.34 o 
   0   4  10       21.86       23.01      2.02 o 
   1   4  10        5.81        6.73      1.28 o 
   2   4  10        3.97        2.28      1.16 o 
  -9   5  10       14.22       18.12      1.37 o 
  -8   5  10       14.17       18.12      2.02 o 
  -7   5  10        2.00        2.85      0.66 o 
  -6   5  10       31.55       35.06      1.82 o 
  -5   5  10        3.76        2.78      0.66 o 
  -4   5  10       26.01       29.76      1.84 o 
  -3   5  10       10.97        8.43      1.29 o 
  -2   5  10       22.40       22.35      1.81 o 
  -1   5  10       40.77       39.91      2.33 o 
   0   5  10        5.86        7.27      1.25 o 
 -13   0  11        0.94        4.02      1.70 o 
 -11   0  11       67.26       65.00      3.22 o 
  -9   0  11       25.48       31.01      2.52 o 
  -7   0  11      348.87      316.19      6.73 o 
  -5   0  11       12.68       12.18      1.58 o 
  -3   0  11       20.75       22.16      1.48 o 
  -1   0  11       25.00       26.61      1.59 o 
   1   0  11        6.80        7.34      1.27 o 
   3   0  11        8.67        8.34      2.02 o 
 -13   1  11        0.81        0.87      0.61 o 
 -12   1  11        0.26        0.49      0.59 o 
 -11   1  11       10.60       10.17      1.13 o 
 -10   1  11        2.17        3.96      0.77 o 
  -9   1  11       22.04       20.66      1.43 o 
  -8   1  11      131.56      115.75      2.83 o 
  -7   1  11       41.28       34.72      1.57 o 
  -6   1  11        2.19        1.29      0.52 o 
  -5   1  11       18.29       18.28      1.11 o 
  -4   1  11       39.08       40.16      1.45 o 
  -3   1  11        6.49        8.64      0.72 o 
  -2   1  11        8.46        8.93      0.74 o 
  -1   1  11       12.78       14.23      1.06 o 
   0   1  11        0.00       -0.24      0.79 o 
   1   1  11        1.27        1.17      1.16 o 
   2   1  11       43.61       39.90      2.05 o 
   3   1  11       18.77       19.13      1.71 o 
   4   1  11        0.30        1.15      1.01 o 
 -12   2  11        5.37        6.35      0.91 o 
 -11   2  11        0.14        0.22      0.48 o 
 -10   2  11        2.33        3.15      0.69 o 
  -9   2  11        0.10        0.70      0.45 o 
  -8   2  11       23.24       22.52      1.31 o 
  -7   2  11       24.69       27.20      1.40 o 
  -6   2  11       11.94       13.00      0.94 o 
  -5   2  11      140.42      143.83      2.57 o 
  -4   2  11       82.19       82.32      1.94 o 
  -3   2  11        1.01        1.21      0.44 o 
  -2   2  11        1.40        1.56      0.52 o 
  -1   2  11        0.30        0.07      0.56 o 
   0   2  11        2.32        3.82      0.69 o 
   1   2  11        3.63        3.94      0.84 o 
   2   2  11        7.90        8.45      1.15 o 
   3   2  11        7.05        6.33      1.09 o 
 -11   3  11        2.43        3.77      0.75 o 
 -10   3  11        1.18        2.56      0.64 o 
  -9   3  11       32.31       36.40      1.63 o 
  -8   3  11       65.75       63.93      1.83 o 
  -7   3  11       39.81       40.04      1.43 o 
  -6   3  11       16.94       20.16      1.32 o 
  -5   3  11       19.19       20.34      1.20 o 
  -4   3  11      262.85      265.65      4.08 o 
  -3   3  11        0.03        0.71      0.47 o 
  -2   3  11       41.77       43.89      2.02 o 
  -1   3  11        0.75        1.64      0.68 o 
   0   3  11       12.42       12.13      1.51 o 
   1   3  11        0.68        1.42      0.98 o 
   2   3  11        7.90        9.45      1.28 o 
 -10   4  11        5.60        7.85      0.79 o 
  -9   4  11        1.94        0.61      0.49 o 
  -8   4  11        5.28        6.88      0.77 o 
  -7   4  11        3.89        3.15      0.58 o 
  -6   4  11       23.87       25.07      1.50 o 
  -5   4  11        5.76        5.77      0.78 o 
  -4   4  11        2.91        2.87      0.76 o 
  -3   4  11       19.18       19.03      2.22 o 
  -2   4  11       11.57       10.56      1.35 o 
  -1   4  11       64.55       65.95      2.53 o 
   0   4  11       14.30       13.61      1.37 o 
   1   4  11        5.13        4.41      1.11 o 
  -7   5  11        0.00        0.18      0.50 o 
  -6   5  11       11.88       14.31      1.16 o 
  -5   5  11        0.32        0.23      0.81 o 
  -4   5  11        0.33        0.68      0.64 o 
  -3   5  11       19.52       20.04      1.70 o 
  -2   5  11        2.11        1.97      0.97 o 
 -12   0  12        2.67        3.47      1.02 o 
 -10   0  12       42.84       34.27      2.66 o 
  -8   0  12        2.39        2.22      0.84 o 
  -6   0  12       23.62       20.66      2.06 o 
  -4   0  12       88.50       96.19      3.77 o 
  -2   0  12       33.20       32.05      1.72 o 
   0   0  12       30.64       33.19      2.56 o 
   2   0  12        0.28        2.93      1.15 o 
 -12   1  12        8.09       10.14      1.16 o 
 -11   1  12        4.65        3.24      0.71 o 
 -10   1  12        0.11       -0.10      0.46 o 
  -9   1  12       10.68        9.75      1.21 o 
  -8   1  12       34.82       36.35      1.76 o 
  -7   1  12       47.99       44.88      1.83 o 
  -6   1  12       44.85       41.96      1.83 o 
  -5   1  12       78.63       79.63      2.11 o 
  -4   1  12        8.46        7.63      0.80 o 
  -3   1  12       43.25       45.96      1.66 o 
  -2   1  12       45.59       49.24      1.96 o 
  -1   1  12        0.09       -0.48      0.65 o 
   0   1  12       18.90       18.81      1.58 o 
   1   1  12        0.10        0.28      1.14 o 
   2   1  12        0.15        0.34      0.92 o 
 -11   2  12        0.02       -0.45      0.63 o 
 -10   2  12        6.58       10.03      1.07 o 
  -9   2  12        0.49        0.52      0.46 o 
  -8   2  12        1.18        2.50      0.61 o 
  -7   2  12        0.05        0.71      0.48 o 
  -6   2  12        9.13        9.69      0.90 o 
  -5   2  12       10.09       11.76      1.02 o 
  -4   2  12        3.32        2.68      0.52 o 
  -3   2  12       63.28       67.99      1.82 o 
  -2   2  12       86.36       96.88      2.77 o 
  -1   2  12        0.46       -0.40      0.59 o 
   0   2  12       15.15       14.25      2.09 o 
   1   2  12        7.28        7.74      1.70 o 
 -10   3  12        0.99        2.81      0.90 o 
  -9   3  12       18.23       23.13      1.52 o 
  -8   3  12        0.99        1.65      0.62 o 
  -7   3  12        1.37        1.55      0.45 o 
  -6   3  12        0.08        0.34      0.71 o 
  -5   3  12        0.16       -0.04      0.53 o 
  -4   3  12       13.96       13.24      1.13 o 
  -3   3  12      118.74      125.98      3.39 o 
  -2   3  12       10.36        9.85      1.17 o 
  -1   3  12       88.70      108.15      3.86 o 
   0   3  12       26.36       24.35      2.60 o 
  -8   4  12        0.78       -0.17      0.46 o 
  -7   4  12        0.21        0.91      0.55 o 
  -6   4  12        0.42        0.75      0.54 o 
  -5   4  12        2.96        4.78      0.70 o 
  -4   4  12       43.68       43.65      2.32 o 
  -3   4  12       65.40       72.94      2.79 o 
  -2   4  12        5.70        3.73      0.84 o 
 -11   0  13        1.81        2.67      1.42 o 
  -9   0  13       28.33       27.42      2.87 o 
  -7   0  13        1.34        1.41      1.86 o 
  -5   0  13       86.22       92.27      3.95 o 
  -3   0  13       14.84       19.38      2.18 o 
  -1   0  13        2.80        2.74      1.03 o 
 -11   1  13        1.84        2.38      0.66 o 
 -10   1  13        5.83        8.58      1.28 o 
  -9   1  13       14.85       12.73      1.23 o 
  -8   1  13        0.47        1.46      0.57 o 
  -7   1  13       16.61       18.35      1.48 o 
  -6   1  13       43.71       48.06      2.02 o 
  -5   1  13       48.74       50.38      2.05 o 
  -4   1  13        1.16        2.25      0.71 o 
  -3   1  13        6.56        7.24      0.99 o 
  -2   1  13       29.23       31.31      2.13 o 
  -1   1  13        2.34        2.60      0.95 o 
   0   1  13        4.38        5.41      0.88 o 
 -10   2  13        4.65        5.08      0.84 o 
  -9   2  13        0.14        1.27      0.56 o 
  -8   2  13        0.05        0.65      0.54 o 
  -7   2  13        4.73        7.63      1.01 o 
  -6   2  13       46.33       42.72      2.00 o 
  -5   2  13        8.28        9.81      0.98 o 
  -4   2  13        8.05        8.29      0.90 o 
  -3   2  13       43.70       46.63      3.21 o 
  -2   2  13       43.62       51.37      2.55 o 
  -1   2  13        1.82        0.37      1.70 o 
  -8   3  13        0.61        1.02      0.60 o 
  -7   3  13       12.78       13.78      1.13 o 
  -6   3  13       18.73       20.46      1.42 o 
  -5   3  13        6.37        5.17      0.75 o 
  -4   3  13        1.17        1.56      0.60 o 
  -3   3  13        5.05        5.86      0.96 o 
  -2   3  13       44.74       50.17      2.28 o 
  -8   0  14       21.31       18.70      2.20 o 
  -6   0  14        0.01       -0.72      0.72 o 
  -4   0  14        3.63        4.72      1.15 o 
  -2   0  14       25.41       24.98      3.90 o 
  -9   1  14        3.29        2.72      0.77 o 
  -8   1  14        0.63       -0.22      0.57 o 
  -7   1  14        0.91        0.80      0.61 o 
  -6   1  14        7.29        9.34      1.11 o 
  -5   1  14       20.77       19.21      1.58 o 
  -4   1  14        9.48       11.43      1.56 o 
  -3   1  14       30.00       37.54      2.50 o 
  -7   2  14        0.87        1.06      0.62 o 
  -6   2  14        0.67        1.46      0.69 o 
  -5   2  14        2.13        3.95      0.91 o 
  -4   2  14        0.15       -0.24      0.75 o 
                                                 
